# Supplementary material for: 2,3-Bis(thio­phen-2-yl)pyrazine­[2,3-f][1,10]phenanthroline
Source: Acta Crystallogr Sect E Struct Rep Online. 2012 Apr 21;68(Pt 5):o1443. doi: 10.1107/S160053681201522X (PMC3344560; doi:10.1107/S160053681201522X)
Supplement: Supplementary file 1 [file e-68-o1443-sup1.cif]

##############################################################################
#                                                                            #
# This CIF contains the data in a paper accepted for publication in          #
# Acta Crystallographica Section E. It conforms to the requirements of       #
# Notes for Authors for Acta Crystallographica Section E, and has been       #
# peer reviewed under the auspices of the IUCr Commission on Journals.       #
#                                                                            #
# Full details of the Crystallographic Information File format               #
# are given in the paper "The Crystallographic Information File (CIF):       #
# a New Standard Archive File for Crystallography" by S. R. Hall, F. H.      #
# Allen and I. D. Brown [Acta Cryst. (1991), A47, 655-685].                  #
#                                                                            #
# The current version of the core CIF dictionary is obtainable from          #
# ftp://ftp.iucr.org/pub/cif_core.dic.                                       #
#                                                                            #
# Software is freely available for graphical display of the structure(s)     #
# in this CIF. For information consult the CIF software page                 #
# http://www.iucr.org/resources/cif/software.                                #
#                                                                            #
# This file may be used for bona fide research purposes within the           #
# scientific community so long as proper attribution is given to the journal # 
# article from which it was obtained.                                        #
#                                                                            #
##############################################################################
data_global
_audit_creation_method     'form.cif (version 2.0)'
_journal_data_validation_number     ?
_journal_date_recd_electronic     2012-02-02
_journal_date_accepted     2012-04-06
_journal_name_full     'Acta Crystallographica, Section E'
_journal_year     2012
_journal_volume     68
_journal_issue      5
_journal_page_first     o1443
_journal_page_last     o1443
_journal_paper_category     QO
_journal_paper_doi     10.1107/S160053681201522X
_journal_coeditor_code     AA2049
_publ_contact_author_name     'Chang-Ge Zheng'
_publ_contact_author_address
;
School of Chemical and Material Engineering
Jiangnan University
1800 Lihu Road
Wuxi
Jiangsu Province 214122
People's Republic of China
;
_publ_contact_author_email     'cgzheng@jiangnan.edu.cn'
_publ_contact_author_fax     ?
_publ_contact_author_phone     '0086-13665178768'
_publ_section_title
;
2,3-Bis(thiophen-2-yl)pyrazine[2,3-<i>f</i>][1,10]phenanthroline
;
loop_
    _publ_author_name
    _publ_author_footnote
    _publ_author_address
    'Chang-Ge Zheng' .
;
School of Chemical and Material Engineering
Jiangnan University
1800 Lihu Road
Wuxi
Jiangsu Province 214122
People's Republic of China
Key Laboratory of Organofluorine Chemistry,
Shanghai Institute of Organic Chemistry,
345 Lingling Road, Shanghai 200032,
People's Republic of China
;
    'Jun Kong' .
;
School of Chemical and Material Engineering
Jiangnan University
1800 Lihu Road
Wuxi
Jiangsu Province 214122
People's Republic of China
Key Laboratory of Organofluorine Chemistry,
Shanghai Institute of Organic Chemistry,
345 Lingling Road, Shanghai 200032,
People's Republic of China
;
    'Peng Zhang' .
;
School of Chemical and Material Engineering
Jiangnan University
1800 Lihu Road
Wuxi
Jiangsu Province 214122
People's Republic of China
Key Laboratory of Organofluorine Chemistry,
Shanghai Institute of Organic Chemistry,
345 Lingling Road, Shanghai 200032,
People's Republic of China
;
    'Wen-Xian Dong' .
;
School of Chemical and Material Engineering
Jiangnan University
1800 Lihu Road
Wuxi
Jiangsu Province 214122
People's Republic of China
Key Laboratory of Organofluorine Chemistry,
Shanghai Institute of Organic Chemistry,
345 Lingling Road, Shanghai 200032,
People's Republic of China
;
data_I
_chemical_name_systematic
;
2,3-Bis(thiophen-2-yl)pyrazine[2,3-<i>f</i>][1,10]phenanthroline
;
_chemical_name_common     ?
_chemical_formula_moiety     'C22 H12 N4 S2'
_chemical_formula_sum     'C22 H12 N4 S2'
_chemical_formula_structural     ?
_chemical_formula_analytical     ?
_chemical_formula_iupac     'C22 H12 N4 S2'
_chemical_formula_weight     396.48
_chemical_melting_point     ?
_symmetry_cell_setting     monoclinic
_symmetry_space_group_name_H-M     'C 2/c'
_symmetry_space_group_name_Hall     '-C 2yc'
loop_
    _symmetry_equiv_pos_as_xyz
    'x, y, z'
    '-x, y, -z+1/2'
    'x+1/2, y+1/2, z'
    '-x+1/2, y+1/2, -z+1/2'
    '-x, -y, -z'
    'x, -y, z-1/2'
    '-x+1/2, -y+1/2, -z'
    'x+1/2, -y+1/2, z-1/2'
_cell_length_a     27.016(5)
_cell_length_b     10.267(2)
_cell_length_c     13.835(3)
_cell_angle_alpha     90.00
_cell_angle_beta     117.04(3)
_cell_angle_gamma     90.00
_cell_volume     3418.1(15)
_cell_formula_units_Z     8
_cell_measurement_reflns_used     7427
_cell_measurement_theta_min     3.0182
_cell_measurement_theta_max     27.5049
_cell_measurement_temperature     293(2)
_exptl_crystal_description     block
_exptl_crystal_colour     yellow
_exptl_crystal_size_max     0.30
_exptl_crystal_size_mid     0.30
_exptl_crystal_size_min     0.10
_exptl_crystal_size_rad     ?
_exptl_crystal_density_diffrn     1.541
_exptl_crystal_density_meas     ?
_exptl_crystal_density_method     'not measured'
_exptl_crystal_F_000     1632
_exptl_absorpt_coefficient_mu     0.328
_exptl_absorpt_correction_type     multi-scan
_exptl_absorpt_process_details     '(SADABS; Sheldrick, 1996)'
_exptl_absorpt_correction_T_min     0.7633
_exptl_absorpt_correction_T_max     1.0000
_exptl_special_details
;
;
_diffrn_ambient_temperature     293(2)
_diffrn_radiation_type     MoK\a
_diffrn_radiation_wavelength     0.71073
_diffrn_radiation_source     'fine-focus sealed tube'
_diffrn_radiation_monochromator     graphite
_diffrn_measurement_device_type     'Bruker SMART APEXII CCD area-detector'
_diffrn_measurement_method     'phi and omega scans'
_diffrn_detector_area_resol_mean     28.5714
_diffrn_reflns_number     9577
_diffrn_reflns_av_R_equivalents     0.0387
_diffrn_reflns_av_sigmaI/netI     0.0681
_diffrn_reflns_theta_min     3.05
_diffrn_reflns_theta_max     27.49
_diffrn_reflns_theta_full     27.49
_diffrn_measured_fraction_theta_max     0.986
_diffrn_measured_fraction_theta_full     0.986
_diffrn_reflns_limit_h_min     -34
_diffrn_reflns_limit_h_max     34
_diffrn_reflns_limit_k_min     -13
_diffrn_reflns_limit_k_max     11
_diffrn_reflns_limit_l_min     -17
_diffrn_reflns_limit_l_max     15
_diffrn_reflns_reduction_process     ?
_diffrn_standards_number     ?
_diffrn_standards_interval_count     ?
_diffrn_standards_interval_time     ?
_diffrn_standards_decay_%     0
loop_
    _diffrn_standard_refln_index_h
    _diffrn_standard_refln_index_k
    _diffrn_standard_refln_index_l
    ? ? ?
_refine_special_details
;
Refinement of <i>F</i>^2^ against ALL reflections. The weighted <i>R</i>-factor
<i>wR</i> and goodness of fit <i>S</i> are based on <i>F</i>^2^, conventional
<i>R</i>-factors <i>R</i> are based on <i>F</i>, with <i>F</i> set to zero for
negative <i>F</i>^2^. The threshold expression of <i>F</i>^2^ >
\s(<i>F</i>^2^) is used only for calculating <i>R</i>-factors(gt) <i>etc</i>.
and is not relevant to the choice of reflections for refinement.
<i>R</i>-factors based on <i>F</i>^2^ are statistically about twice as large
as those based on <i>F</i>, and <i>R</i>- factors based on ALL data will be
even larger.
;
_reflns_number_total     3867
_reflns_number_gt     3057
_reflns_threshold_expression     I>2sigma(I)
_refine_ls_structure_factor_coef     Fsqd
_refine_ls_matrix_type     full
_refine_ls_R_factor_all     0.0864
_refine_ls_R_factor_gt     0.0632
_refine_ls_wR_factor_gt     0.1189
_refine_ls_wR_factor_ref     0.1300
_refine_ls_goodness_of_fit_all     ?
_refine_ls_goodness_of_fit_ref     1.136
_refine_ls_restrained_S_all     1.136
_refine_ls_restrained_S_obs     ?
_refine_ls_number_reflns     3867
_refine_ls_number_parameters     253
_refine_ls_number_restraints     0
_refine_ls_number_constraints     ?
_refine_ls_hydrogen_treatment     constr
_refine_ls_weighting_scheme     calc
_refine_ls_weighting_details
         'calc w=1/[\s^2^(Fo^2^)+(0.0537P)^2^+1.3889P] where P=(Fo^2^+2Fc^2^)/3'
_atom_sites_solution_hydrogens     geom
_atom_sites_solution_primary     direct
_atom_sites_solution_secondary     difmap
_refine_ls_shift/su_max     0.000
_refine_ls_shift/su_mean     0.000
_refine_diff_density_max     0.406
_refine_diff_density_min     -0.451
_refine_ls_extinction_method     none
_refine_ls_extinction_coef     ?
_refine_ls_abs_structure_details     ?
_refine_ls_abs_structure_Flack     ?
_refine_ls_abs_structure_Rogers     ?
loop_
    _atom_type_symbol
    _atom_type_description
    _atom_type_scat_dispersion_real
    _atom_type_scat_dispersion_imag
    _atom_type_scat_source
    'C' 'C' 0.0033 0.0016
                         'International Tables Vol C Tables 4.2.6.8 and 6.1.1.4'
    'H' 'H' 0.0000 0.0000
                         'International Tables Vol C Tables 4.2.6.8 and 6.1.1.4'
    'N' 'N' 0.0061 0.0033
                         'International Tables Vol C Tables 4.2.6.8 and 6.1.1.4'
    'S' 'S' 0.1246 0.1234
                         'International Tables Vol C Tables 4.2.6.8 and 6.1.1.4'
_computing_data_collection     'APEX2 (Bruker, 2005)'
_computing_cell_refinement     'SAINT (Bruker, 2005)'
_computing_data_reduction     'SAINT (Bruker, 2005)'
_computing_structure_solution     'SHELXS97 (Sheldrick, 2008)'
_computing_structure_refinement     'SHELXL97 (Sheldrick, 2008)'
_computing_molecular_graphics     'PLATON (Spek, 2009)'
_computing_publication_material     'SHELXL97 (Sheldrick, 2008)'
loop_
    _atom_site_type_symbol
    _atom_site_label
    _atom_site_fract_x
    _atom_site_fract_y
    _atom_site_fract_z
    _atom_site_U_iso_or_equiv
    _atom_site_adp_type
    _atom_site_calc_flag
    _atom_site_refinement_flags
    _atom_site_occupancy
    _atom_site_symmetry_multiplicity
    _atom_site_disorder_assembly
    _atom_site_disorder_group
    S S1 0.20867(3) 0.16082(6) 0.37184(6) 0.0384(2) Uani d . 1 1 . .
    S S2 0.10144(3) -0.41137(6) 0.25638(6) 0.0385(2) Uani d . 1 1 . .
    C C13 -0.00055(10) 0.1677(2) 0.12409(19) 0.0261(5) Uani d . 1 1 . .
    C C16 -0.04190(9) -0.0932(2) 0.07706(18) 0.0253(5) Uani d . 1 1 . .
    N N4 -0.09519(9) 0.2440(2) 0.02141(17) 0.0345(5) Uani d . 1 1 . .
    C C11 0.03747(9) 0.0587(2) 0.16463(18) 0.0245(5) Uani d . 1 1 . .
    C C12 0.01743(9) -0.0683(2) 0.14262(18) 0.0245(5) Uani d . 1 1 . .
    N N1 0.09256(8) 0.08207(19) 0.21974(15) 0.0259(4) Uani d . 1 1 . .
    C C9 0.10654(9) -0.1492(2) 0.24045(18) 0.0243(5) Uani d . 1 1 . .
    N N2 0.05183(8) -0.17051(19) 0.18208(15) 0.0260(4) Uani d . 1 1 . .
    N N3 -0.13437(8) -0.0055(2) -0.02387(16) 0.0318(5) Uani d . 1 1 . .
    C C15 -0.07901(9) 0.0118(2) 0.03844(18) 0.0264(5) Uani d . 1 1 . .
    C C14 -0.05811(10) 0.1460(2) 0.06220(18) 0.0274(5) Uani d . 1 1 . .
    C C10 0.12755(9) -0.0183(2) 0.25369(18) 0.0244(5) Uani d . 1 1 . .
    C C18 -0.11870(11) -0.2366(3) -0.0142(2) 0.0362(6) Uani d . 1 1 . .
    H H18 -0.1337 -0.3196 -0.0343 0.043 Uiso calc R 1 1 . .
    C C19 -0.15243(10) -0.1264(3) -0.0490(2) 0.0363(6) Uani d . 1 1 . .
    H H19 -0.1902 -0.1389 -0.0929 0.044 Uiso calc R 1 1 . .
    C C2 0.18659(10) 0.0169(2) 0.30092(19) 0.0267(5) Uani d . 1 1 . .
    C C6 0.13841(10) -0.2672(2) 0.28959(18) 0.0260(5) Uani d . 1 1 . .
    C C1 0.22833(10) -0.0375(3) 0.28392(19) 0.0307(6) Uani d . 1 1 . .
    H H1 0.2246 -0.1151 0.2465 0.037 Uiso calc R 1 1 . .
    C C5 0.19175(10) -0.2883(3) 0.36968(19) 0.0312(6) Uani d . 1 1 . .
    H H5 0.2183 -0.2229 0.3993 0.037 Uiso calc R 1 1 . .
    C C3 0.27773(10) 0.0370(3) 0.3294(2) 0.0358(6) Uani d . 1 1 . .
    H H3 0.3099 0.0135 0.3251 0.043 Uiso calc R 1 1 . .
    C C21 -0.01907(11) 0.3958(3) 0.0982(2) 0.0426(7) Uani d . 1 1 . .
    H H21 -0.0073 0.4821 0.1076 0.051 Uiso calc R 1 1 . .
    C C8 0.15717(11) -0.4972(3) 0.3474(2) 0.0394(7) Uani d . 1 1 . .
    H H8 0.1568 -0.5866 0.3581 0.047 Uiso calc R 1 1 . .
    C C20 -0.07546(11) 0.3638(3) 0.0395(2) 0.0390(7) Uani d . 1 1 . .
    H H20 -0.1007 0.4319 0.0113 0.047 Uiso calc R 1 1 . .
    C C17 -0.06273(10) -0.2195(3) 0.0506(2) 0.0332(6) Uani d . 1 1 . .
    H H17 -0.0391 -0.2909 0.0764 0.040 Uiso calc R 1 1 . .
    C C4 0.27329(10) 0.1460(3) 0.3795(2) 0.0381(7) Uani d . 1 1 . .
    H H4 0.3019 0.2056 0.4140 0.046 Uiso calc R 1 1 . .
    C C22 0.01805(11) 0.2963(2) 0.1410(2) 0.0340(6) Uani d . 1 1 . .
    H H22 0.0557 0.3143 0.1815 0.041 Uiso calc R 1 1 . .
    C C7 0.20172(10) -0.4207(3) 0.4020(2) 0.0344(6) Uani d . 1 1 . .
    H H7 0.2355 -0.4514 0.4553 0.041 Uiso calc R 1 1 . .
loop_
    _atom_site_aniso_label
    _atom_site_aniso_U_11
    _atom_site_aniso_U_22
    _atom_site_aniso_U_33
    _atom_site_aniso_U_12
    _atom_site_aniso_U_13
    _atom_site_aniso_U_23
    S1 0.0269(3) 0.0271(3) 0.0511(4) -0.0011(3) 0.0089(3) -0.0050(3)
    S2 0.0289(4) 0.0258(3) 0.0491(4) -0.0013(3) 0.0075(3) 0.0031(3)
    C13 0.0225(12) 0.0267(13) 0.0261(12) 0.0035(10) 0.0085(10) 0.0005(10)
    C16 0.0202(11) 0.0317(13) 0.0231(11) 0.0009(10) 0.0089(9) 0.0029(10)
    N4 0.0266(11) 0.0325(12) 0.0386(12) 0.0080(9) 0.0096(10) 0.0036(10)
    C11 0.0197(11) 0.0297(13) 0.0236(12) 0.0034(10) 0.0093(9) 0.0021(10)
    C12 0.0225(12) 0.0267(12) 0.0242(11) 0.0015(10) 0.0105(9) 0.0012(10)
    N1 0.0210(10) 0.0258(10) 0.0271(10) 0.0020(8) 0.0077(8) 0.0001(9)
    C9 0.0223(12) 0.0258(12) 0.0238(11) 0.0011(9) 0.0096(9) 0.0005(10)
    N2 0.0212(10) 0.0274(11) 0.0262(10) 0.0008(8) 0.0079(8) 0.0010(9)
    N3 0.0218(10) 0.0381(12) 0.0305(11) -0.0004(9) 0.0074(9) 0.0013(10)
    C15 0.0211(12) 0.0328(13) 0.0243(12) 0.0022(10) 0.0092(10) 0.0044(10)
    C14 0.0230(12) 0.0335(13) 0.0251(12) 0.0046(10) 0.0106(10) 0.0016(11)
    C10 0.0210(12) 0.0264(12) 0.0233(12) 0.0029(10) 0.0077(9) 0.0020(10)
    C18 0.0293(14) 0.0332(14) 0.0412(15) -0.0082(11) 0.0117(12) -0.0007(12)
    C19 0.0182(12) 0.0503(17) 0.0353(14) -0.0029(12) 0.0077(10) 0.0054(13)
    C2 0.0237(12) 0.0233(12) 0.0279(12) -0.0011(9) 0.0071(10) 0.0027(10)
    C6 0.0221(12) 0.0245(12) 0.0284(12) 0.0001(9) 0.0089(10) -0.0002(10)
    C1 0.0243(12) 0.0342(14) 0.0315(13) 0.0010(11) 0.0108(10) 0.0010(11)
    C5 0.0257(13) 0.0311(14) 0.0311(13) 0.0022(10) 0.0080(10) 0.0045(11)
    C3 0.0226(13) 0.0481(17) 0.0348(14) 0.0024(12) 0.0113(11) 0.0099(13)
    C21 0.0339(15) 0.0288(14) 0.0552(18) 0.0039(11) 0.0117(13) -0.0015(13)
    C8 0.0373(15) 0.0282(14) 0.0492(17) 0.0078(12) 0.0167(13) 0.0104(13)
    C20 0.0330(14) 0.0303(14) 0.0443(16) 0.0113(12) 0.0094(12) 0.0040(12)
    C17 0.0268(13) 0.0314(14) 0.0368(14) 0.0008(11) 0.0104(11) 0.0034(12)
    C4 0.0225(13) 0.0377(15) 0.0418(15) -0.0073(11) 0.0041(11) 0.0071(13)
    C22 0.0247(13) 0.0293(13) 0.0417(15) 0.0030(10) 0.0097(11) -0.0014(12)
    C7 0.0265(13) 0.0337(14) 0.0363(14) 0.0067(11) 0.0083(11) 0.0085(12)
_geom_special_details
;
All e.s.d.'s (except the e.s.d. in the dihedral angle between two l.s. planes)
are estimated using the full covariance matrix. The cell e.s.d.'s are taken
into account individually in the estimation of e.s.d.'s in distances, angles
and torsion angles; correlations between e.s.d.'s in cell parameters are only
used when they are defined by crystal symmetry. An approximate (isotropic)
treatment of cell e.s.d.'s is used for estimating e.s.d.'s involving l.s.
planes.
;
loop_
    _geom_bond_atom_site_label_1
    _geom_bond_atom_site_label_2
    _geom_bond_site_symmetry_2
    _geom_bond_distance
    _geom_bond_publ_flag
    S1 C4 . 1.707(3) ?
    S1 C2 . 1.723(2) ?
    S2 C8 . 1.704(3) ?
    S2 C6 . 1.727(2) ?
    C13 C22 . 1.395(3) ?
    C13 C14 . 1.411(3) ?
    C13 C11 . 1.449(3) ?
    C16 C17 . 1.394(3) ?
    C16 C15 . 1.402(3) ?
    C16 C12 . 1.462(3) ?
    N4 C20 . 1.318(3) ?
    N4 C14 . 1.349(3) ?
    C11 N1 . 1.350(3) ?
    C11 C12 . 1.391(3) ?
    C12 N2 . 1.343(3) ?
    N1 C10 . 1.331(3) ?
    C9 N2 . 1.342(3) ?
    C9 C10 . 1.437(3) ?
    C9 C6 . 1.463(3) ?
    N3 C19 . 1.321(3) ?
    N3 C15 . 1.356(3) ?
    C15 C14 . 1.468(3) ?
    C10 C2 . 1.467(3) ?
    C18 C17 . 1.374(3) ?
    C18 C19 . 1.394(4) ?
    C18 H18 . 0.9300 ?
    C19 H19 . 0.9300 ?
    C2 C1 . 1.371(3) ?
    C6 C5 . 1.378(3) ?
    C1 C3 . 1.414(3) ?
    C1 H1 . 0.9300 ?
    C5 C7 . 1.418(4) ?
    C5 H5 . 0.9300 ?
    C3 C4 . 1.351(4) ?
    C3 H3 . 0.9300 ?
    C21 C22 . 1.364(4) ?
    C21 C20 . 1.401(4) ?
    C21 H21 . 0.9300 ?
    C8 C7 . 1.345(4) ?
    C8 H8 . 0.9300 ?
    C20 H20 . 0.9300 ?
    C17 H17 . 0.9300 ?
    C4 H4 . 0.9300 ?
    C22 H22 . 0.9300 ?
    C7 H7 . 0.9300 ?
loop_
    _geom_angle_atom_site_label_1
    _geom_angle_atom_site_label_2
    _geom_angle_atom_site_label_3
    _geom_angle_site_symmetry_1
    _geom_angle_site_symmetry_3
    _geom_angle
    _geom_angle_publ_flag
    C4 S1 C2 . . 92.22(13) ?
    C8 S2 C6 . . 92.10(13) ?
    C22 C13 C14 . . 117.7(2) ?
    C22 C13 C11 . . 121.9(2) ?
    C14 C13 C11 . . 120.3(2) ?
    C17 C16 C15 . . 118.8(2) ?
    C17 C16 C12 . . 121.6(2) ?
    C15 C16 C12 . . 119.6(2) ?
    C20 N4 C14 . . 117.2(2) ?
    N1 C11 C12 . . 120.7(2) ?
    N1 C11 C13 . . 119.1(2) ?
    C12 C11 C13 . . 120.2(2) ?
    N2 C12 C11 . . 121.0(2) ?
    N2 C12 C16 . . 118.4(2) ?
    C11 C12 C16 . . 120.5(2) ?
    C10 N1 C11 . . 119.0(2) ?
    N2 C9 C10 . . 119.5(2) ?
    N2 C9 C6 . . 113.5(2) ?
    C10 C9 C6 . . 126.9(2) ?
    C9 N2 C12 . . 119.1(2) ?
    C19 N3 C15 . . 117.3(2) ?
    N3 C15 C16 . . 122.1(2) ?
    N3 C15 C14 . . 117.8(2) ?
    C16 C15 C14 . . 120.0(2) ?
    N4 C14 C13 . . 122.7(2) ?
    N4 C14 C15 . . 118.0(2) ?
    C13 C14 C15 . . 119.3(2) ?
    N1 C10 C9 . . 120.2(2) ?
    N1 C10 C2 . . 114.8(2) ?
    C9 C10 C2 . . 125.0(2) ?
    C17 C18 C19 . . 118.3(2) ?
    C17 C18 H18 . . 120.9 ?
    C19 C18 H18 . . 120.9 ?
    N3 C19 C18 . . 124.5(2) ?
    N3 C19 H19 . . 117.7 ?
    C18 C19 H19 . . 117.7 ?
    C1 C2 C10 . . 129.5(2) ?
    C1 C2 S1 . . 110.35(18) ?
    C10 C2 S1 . . 119.32(18) ?
    C5 C6 C9 . . 133.1(2) ?
    C5 C6 S2 . . 110.26(19) ?
    C9 C6 S2 . . 116.07(17) ?
    C2 C1 C3 . . 112.8(2) ?
    C2 C1 H1 . . 123.6 ?
    C3 C1 H1 . . 123.6 ?
    C6 C5 C7 . . 112.5(2) ?
    C6 C5 H5 . . 123.7 ?
    C7 C5 H5 . . 123.7 ?
    C4 C3 C1 . . 113.0(2) ?
    C4 C3 H3 . . 123.5 ?
    C1 C3 H3 . . 123.5 ?
    C22 C21 C20 . . 117.9(3) ?
    C22 C21 H21 . . 121.1 ?
    C20 C21 H21 . . 121.1 ?
    C7 C8 S2 . . 112.2(2) ?
    C7 C8 H8 . . 123.9 ?
    S2 C8 H8 . . 123.9 ?
    N4 C20 C21 . . 124.6(2) ?
    N4 C20 H20 . . 117.7 ?
    C21 C20 H20 . . 117.7 ?
    C18 C17 C16 . . 118.9(2) ?
    C18 C17 H17 . . 120.5 ?
    C16 C17 H17 . . 120.5 ?
    C3 C4 S1 . . 111.7(2) ?
    C3 C4 H4 . . 124.2 ?
    S1 C4 H4 . . 124.2 ?
    C21 C22 C13 . . 119.9(2) ?
    C21 C22 H22 . . 120.0 ?
    C13 C22 H22 . . 120.0 ?
    C8 C7 C5 . . 112.9(2) ?
    C8 C7 H7 . . 123.5 ?
    C5 C7 H7 . . 123.5 ?
