# Supplementary material for: 2,3-Bis(thio­phen-2-yl)pyrazine­[2,3-f][1,10]phenanthroline
Source: Acta Crystallogr Sect E Struct Rep Online. 2012 Apr 21;68(Pt 5):o1443. doi: 10.1107/S160053681201522X (PMC3344560; doi:10.1107/S160053681201522X)
Supplement: Supplementary file 2 [file e-68-o1443-Isup2.hkl]

# 
# h,k,l, Fc-squared, Fo-squared, sigma(Fo-squared) and status flag 
# 
data_I
_shelx_title ' shelxl in C2/c' 
_shelx_refln_list_code          4 
_shelx_F_calc_maximum      820.55 
_exptl_crystal_F_000      1224.00 
_reflns_d_resolution_high  0.7698 
 
loop_ 
 _symmetry_equiv_pos_as_xyz 
 'x, y, z' 
 '-x, y, -z+1/2' 
 'x+1/2, y+1/2, z' 
 '-x+1/2, y+1/2, -z+1/2' 
 '-x, -y, -z' 
 'x, -y, z-1/2' 
 '-x+1/2, -y+1/2, -z' 
 'x+1/2, -y+1/2, z-1/2' 
 
_cell_length_a    27.0164 
_cell_length_b    10.2671 
_cell_length_c    13.8353 
_cell_angle_alpha  90.000 
_cell_angle_beta  117.042 
_cell_angle_gamma  90.000 
 
_shelx_F_squared_multiplier     1.000 
 
loop_ 
 _refln_index_h 
 _refln_index_k 
 _refln_index_l 
 _refln_F_squared_calc 
 _refln_F_squared_meas 
 _refln_F_squared_sigma 
 _refln_observed_status 
   4   0   0     3187.90     3174.36     50.51 o 
   6   0   0    11688.46    11287.59    205.62 o 
   8   0   0        7.94       62.82     31.12 o 
  10   0   0    28357.04    28422.37    345.23 o 
  12   0   0    12436.56    13982.82    169.80 o 
  14   0   0     3073.39     3291.80    102.81 o 
  16   0   0     5645.36     5224.63    153.03 o 
  18   0   0      338.01      318.32     50.44 o 
  20   0   0     4101.56     4236.92    158.00 o 
  22   0   0      252.16      199.13     55.10 o 
  24   0   0     1016.29     1054.09     99.56 o 
  26   0   0     1141.26     1240.23    106.06 o 
  28   0   0       48.49       82.25     51.95 o 
   3   1   0      769.30      574.99     67.10 o 
   5   1   0      153.04      180.07     20.27 o 
   7   1   0       20.19       31.23     25.35 o 
   9   1   0     2710.15     2602.45     46.66 o 
  11   1   0     8352.59     8181.27     88.82 o 
  13   1   0      939.09     1195.71     47.57 o 
  15   1   0     5536.25     5737.83    106.27 o 
  17   1   0        3.24       67.25     29.77 o 
  19   1   0     1156.45     1044.23     54.50 o 
  21   1   0       62.13       59.97     34.86 o 
  23   1   0     3063.63     2917.23    182.90 o 
  25   1   0      950.46      875.89    102.81 o 
  27   1   0       56.90      119.24     62.77 o 
  29   1   0        9.66      235.92    103.89 o 
  31   1   0      243.39      213.67     75.76 o 
   0   2   0     7541.39     6853.77    215.36 o 
   2   2   0     3949.76     4161.99     47.98 o 
   4   2   0     1169.71     1246.08     46.80 o 
   6   2   0      135.10      139.90     22.49 o 
   8   2   0     2357.50     2268.24     47.14 o 
  10   2   0      453.96      521.88     28.28 o 
  12   2   0      849.56      883.97     49.16 o 
  14   2   0     1056.27     1115.00     41.24 o 
  16   2   0     2347.87     2323.94     63.81 o 
  18   2   0      635.58      608.16     42.45 o 
  20   2   0     1493.02     1570.49     56.33 o 
  22   2   0     1192.36     1038.71     50.39 o 
  24   2   0       12.37       51.48     38.47 o 
  26   2   0      585.96      615.18    164.50 o 
  28   2   0       18.67      120.05     56.65 o 
  30   2   0       82.64       77.65     36.35 o 
   1   3   0      112.38      112.32     26.95 o 
   3   3   0       14.98       -1.71     22.36 o 
   5   3   0     5883.12     5412.89    115.90 o 
   7   3   0     5318.51     5170.99     61.52 o 
   9   3   0      109.16      139.28     43.74 o 
  11   3   0      503.72      462.72     35.45 o 
  13   3   0        0.12       34.28     27.59 o 
  15   3   0      350.57      372.10     37.90 o 
  17   3   0       34.45      103.64     30.72 o 
  19   3   0    30430.84    27919.54   2030.57 o 
  21   3   0      170.34      181.79     37.25 o 
  23   3   0       40.51       33.40     21.93 o 
  25   3   0      129.23      133.46     44.83 o 
  27   3   0      207.58      269.09    109.30 o 
  29   3   0      630.96      725.72    132.03 o 
   0   4   0      505.81      337.59     35.36 o 
   2   4   0     3331.20     3746.12     52.39 o 
   4   4   0    10656.53    11601.78     98.62 o 
   6   4   0     3342.61     3434.86     57.48 o 
   8   4   0     2284.03     2415.05     56.53 o 
  10   4   0     3728.51     3522.00     70.60 o 
  12   4   0       37.20       70.00     26.04 o 
  14   4   0      108.65      105.61     50.91 o 
  16   4   0     4856.62     4925.98     74.75 o 
  18   4   0     3121.08     2888.90     77.10 o 
  20   4   0     5113.86     5142.55    102.53 o 
  22   4   0     1504.68     1601.40    104.01 o 
  24   4   0        0.96       13.80     27.84 o 
  26   4   0      311.45      269.60     54.11 o 
  28   4   0      533.37      488.57     81.75 o 
   1   5   0     6231.31     6072.77     69.19 o 
   3   5   0     2290.74     2411.48     46.26 o 
   5   5   0     6103.85     6607.35    111.11 o 
   7   5   0     4200.15     4368.11     67.72 o 
   9   5   0     7074.79     7272.55    128.58 o 
  11   5   0      589.63      515.30     47.17 o 
  13   5   0      611.63      629.51     42.36 o 
  15   5   0     1191.36     1139.69     46.55 o 
  17   5   0      510.01      560.40     57.84 o 
  19   5   0      369.93      337.95     82.58 o 
  21   5   0        7.48       45.21     26.41 o 
  23   5   0        8.49       38.64     49.78 o 
  25   5   0      412.86      487.15     79.19 o 
  27   5   0      166.66      179.36     62.77 o 
   0   6   0      535.89      509.32     53.50 o 
   2   6   0     8828.38     8835.66    110.55 o 
   4   6   0     4761.73     4534.90     87.23 o 
   6   6   0     3364.32     3163.62     71.34 o 
   8   6   0     2493.55     2227.39    107.21 o 
  10   6   0     2388.92     2380.81     73.77 o 
  12   6   0     1637.95     1577.88     47.46 o 
  14   6   0    13187.74    13012.56    187.40 o 
  16   6   0     3120.23     3111.63    104.78 o 
  18   6   0      417.19      420.77     44.79 o 
  20   6   0      774.94      702.79     52.69 o 
  22   6   0      124.92      104.79     40.02 o 
  24   6   0     1930.59     2181.94    298.69 o 
  26   6   0      192.41      218.66     56.86 o 
   1   7   0     3190.71     3055.21     74.89 o 
   3   7   0     8152.53     8715.42    160.81 o 
   5   7   0      269.26      282.96     37.85 o 
   7   7   0      195.31      181.47     48.95 o 
   9   7   0     3703.02     3412.64     68.31 o 
  11   7   0      423.76      389.29     42.27 o 
  13   7   0     2379.10     2386.71    139.94 o 
  15   7   0     2694.58     2165.28     74.80 o 
  17   7   0      428.60      447.65     49.47 o 
  19   7   0     1236.17     1189.09    102.86 o 
  21   7   0      428.38      345.94     74.77 o 
  23   7   0      188.91      152.13     71.43 o 
  25   7   0      458.29      665.53    222.94 o 
   0   8   0      387.52      428.85     60.60 o 
   2   8   0      441.94      381.45     39.47 o 
   4   8   0     6940.34     6413.39    100.56 o 
   6   8   0       36.13       38.84     27.21 o 
   8   8   0      165.79      161.27     34.22 o 
  10   8   0     1296.32     1228.13     70.16 o 
  12   8   0      397.15      346.25     54.06 o 
  14   8   0      657.41      542.74     76.14 o 
  16   8   0      216.51      176.67     38.97 o 
  18   8   0      143.03       92.65     46.84 o 
  20   8   0      563.76      496.99     93.21 o 
  22   8   0        4.53       53.77     57.36 o 
  24   8   0       28.90       35.65     35.64 o 
   1   9   0     2540.60     2537.32     67.83 o 
   3   9   0      129.54      147.28     40.42 o 
   5   9   0     4378.74     4142.05     76.42 o 
   7   9   0      174.53      212.59     43.98 o 
   9   9   0     1003.78      893.74    172.91 o 
  11   9   0       50.51       37.84     27.56 o 
  13   9   0       90.41       65.38     22.44 o 
  15   9   0        0.31       45.08     45.83 o 
  17   9   0      918.15     1227.03    193.72 o 
  19   9   0     2207.38     2248.09    160.17 o 
  21   9   0        0.62        9.96     32.42 o 
  23   9   0       46.25       92.35     40.56 o 
   0  10   0       13.18      -15.15     51.95 o 
   2  10   0     1085.08     1057.53     58.64 o 
   4  10   0     1480.68     1396.14     73.48 o 
   6  10   0      431.28      365.39     58.13 o 
   8  10   0       82.93      118.39     29.94 o 
  10  10   0        0.90       51.13     21.24 o 
  12  10   0      927.91     1099.29     73.83 o 
  14  10   0     1133.94     1131.47    174.30 o 
  16  10   0       29.27       47.62     34.31 o 
  18  10   0      660.57      931.30     91.00 o 
  20  10   0       36.94       49.66     76.84 o 
   1  11   0      228.12      197.21     98.48 o 
   3  11   0       57.19       82.29     50.86 o 
   5  11   0      817.14      691.57     91.99 o 
   7  11   0       10.66       43.56     42.18 o 
   9  11   0      346.78      128.68    145.02 o 
  11  11   0      356.98      424.36    145.02 o 
  13  11   0      243.83      102.38    152.59 o 
  15  11   0     1535.43     1627.75    133.41 o 
  17  11   0       26.07       44.09     30.80 o 
   0  12   0     5477.25     6711.95   2283.49 o 
   2  12   0       18.76       16.84     66.02 o 
   4  12   0      829.81      870.56    106.06 o 
   6  12   0      308.14      283.05     64.28 o 
   8  12   0       38.71      160.33     58.72 o 
  10  12   0     2162.33     2333.84    175.20 o 
  12  12   0      148.19      162.33     71.43 o 
   1  13   0      533.06      837.14    138.52 o 
   3  13   0      173.04      243.45     70.34 o 
   5  13   0      209.72      108.18     36.92 o 
 -31   1   1      248.61      228.17     52.65 o 
 -29   1   1        0.02        9.66     38.40 o 
 -27   1   1     1369.88     1533.96    117.96 o 
 -25   1   1     4557.59     4815.52    331.16 o 
 -23   1   1      570.08      421.61     63.85 o 
 -21   1   1     2003.69     1749.68     82.79 o 
 -19   1   1       33.19       72.99     31.67 o 
 -17   1   1     5185.80     5304.75    111.39 o 
 -15   1   1    10823.70    11022.44    178.70 o 
 -13   1   1     1511.93     1591.45     55.92 o 
 -11   1   1     3255.99     3611.54     66.86 o 
  -9   1   1     8321.42     7977.72     94.16 o 
  -7   1   1      344.60      333.38     23.17 o 
  -5   1   1    51894.05    50498.66    492.36 o 
  -3   1   1     4388.74     4434.64     43.25 o 
   3   1   1    14828.31    14575.58    116.99 o 
   5   1   1      112.40      115.96     31.24 o 
   7   1   1     3499.48     3668.03     48.47 o 
   9   1   1     6523.78     6652.72     69.59 o 
  11   1   1      572.06      866.58     35.45 o 
  13   1   1     1429.61     1491.15     43.04 o 
  15   1   1       63.77       97.40     30.90 o 
  17   1   1      281.33      356.59     37.67 o 
  19   1   1        0.11       53.43     31.96 o 
  21   1   1     2446.69     2402.58     95.39 o 
  23   1   1      321.76      374.30     97.40 o 
  25   1   1        0.40       34.68     36.64 o 
  27   1   1       19.32      127.86     53.03 o 
  29   1   1       30.85       89.48     51.25 o 
 -30   2   1     1907.44     1873.39    174.96 o 
 -28   2   1      100.73      121.82     40.02 o 
 -26   2   1       15.67      115.71     52.98 o 
 -24   2   1      762.32      754.14     74.02 o 
 -22   2   1      690.87      592.29     52.64 o 
 -20   2   1    11425.70    11504.70    173.79 o 
 -18   2   1      324.33      356.48     45.20 o 
 -16   2   1      872.83      782.58     53.73 o 
 -14   2   1     3003.01     3072.19     58.22 o 
 -12   2   1      778.57      863.11     41.09 o 
  -8   2   1     7924.23     7679.33     83.01 o 
  -6   2   1        5.63        4.07     26.20 o 
  -4   2   1    15755.72    16102.04    136.89 o 
  -2   2   1    26399.56    26248.77    204.76 o 
   0   2   1    29939.36    30039.54    273.99 o 
   2   2   1    12918.34    11633.90    214.28 o 
   4   2   1      256.13      298.60     19.97 o 
   6   2   1    14199.99    13737.81    121.62 o 
   8   2   1      882.26      779.72     29.09 o 
  10   2   1    17148.81    18845.62    145.84 o 
  12   2   1     1852.67     1860.06     53.97 o 
  14   2   1     5692.16     5357.34    106.56 o 
  16   2   1     8326.44     8273.14    166.63 o 
  18   2   1      595.64      558.69     43.61 o 
  20   2   1      465.47      515.92     44.07 o 
  22   2   1        1.99       51.39     36.07 o 
  24   2   1       25.53       43.89     37.44 o 
  26   2   1     1155.77     1330.20    203.70 o 
  28   2   1     3547.88     3668.81    341.56 o 
 -31   3   1      462.38      444.89    148.26 o 
 -29   3   1       18.34       77.87     30.32 o 
 -27   3   1        8.08       48.63     34.03 o 
 -25   3   1      279.24      295.10     60.44 o 
 -23   3   1      703.30      771.73     75.69 o 
 -21   3   1      271.88      281.13     36.60 o 
 -19   3   1     1210.34     1268.85     71.54 o 
 -17   3   1     1432.56     1304.62     76.23 o 
 -15   3   1     6366.98     6384.87    125.15 o 
 -13   3   1       14.02       76.60     23.19 o 
 -11   3   1       54.88       75.65     27.49 o 
  -9   3   1    12795.03    13387.18    145.58 o 
  -7   3   1     1783.39     1666.29     43.56 o 
  -5   3   1     4058.29     3675.51     50.36 o 
  -3   3   1      547.76      485.15     24.96 o 
  -1   3   1      306.56      194.31     28.22 o 
   1   3   1     2341.58     2077.71     40.93 o 
   3   3   1      127.28      149.07     18.43 o 
   5   3   1        0.92       13.60     12.81 o 
   7   3   1      148.57      166.75     22.92 o 
   9   3   1    18402.49    19993.62    152.33 o 
  11   3   1      924.10      908.68     55.99 o 
  13   3   1      835.98      806.17     52.82 o 
  15   3   1     3243.36     3289.11    130.28 o 
  17   3   1     6047.48     6111.95    136.84 o 
  19   3   1    13139.10    13311.99    373.80 o 
  21   3   1       98.12       86.07     38.65 o 
  23   3   1      325.89      262.42     54.03 o 
  25   3   1     1220.79     1241.86    214.18 o 
  27   3   1       48.56       59.64     61.69 o 
  29   3   1       58.81      100.77     71.43 o 
 -30   4   1        1.24       88.11     32.47 o 
 -28   4   1      126.94      167.53     56.65 o 
 -26   4   1      274.25      269.43     70.42 o 
 -24   4   1     2794.32     2913.13    189.43 o 
 -22   4   1      443.32      483.25     64.93 o 
 -20   4   1     1342.67     1429.00     70.69 o 
 -18   4   1     3730.02     3790.30     78.78 o 
 -16   4   1     1645.63     1440.77     56.86 o 
 -14   4   1     6073.61     5890.41    124.96 o 
 -12   4   1      428.33      402.87     42.49 o 
 -10   4   1      552.44      660.51     45.61 o 
  -8   4   1     1918.64     2816.70     58.65 o 
  -6   4   1    30484.70    32194.38    292.30 o 
  -4   4   1    11607.57    12085.01    113.06 o 
  -2   4   1     2576.04     2332.51     74.67 o 
   0   4   1     3251.68     3303.57     48.34 o 
   2   4   1    17273.69    17771.07    152.52 o 
   4   4   1     9498.67     9034.65    114.10 o 
   6   4   1     1446.35     1552.42     51.67 o 
   8   4   1       71.42      118.18     24.04 o 
  10   4   1     4151.06     4195.99     80.35 o 
  12   4   1     1222.28     1304.27     46.54 o 
  14   4   1    10961.92    10518.79    242.02 o 
  16   4   1     1543.45     1465.99     64.04 o 
  18   4   1      579.36      611.35     67.22 o 
  20   4   1     1470.70     1386.96     72.19 o 
  22   4   1       82.00      101.08     65.45 o 
  24   4   1      215.15      194.86     53.31 o 
  26   4   1       30.19       66.78     35.36 o 
  28   4   1        2.10       59.88     31.38 o 
 -29   5   1      241.79      222.31     57.20 o 
 -27   5   1      502.09      861.51     87.35 o 
 -25   5   1        9.79       52.29     37.90 o 
 -23   5   1      644.28      675.07    234.84 o 
 -21   5   1       83.34      122.24     51.28 o 
 -19   5   1     1364.33     1398.92     63.24 o 
 -17   5   1      640.72      656.09     67.87 o 
 -15   5   1     1357.86     1267.71     47.53 o 
 -13   5   1     3391.70     3138.65     80.42 o 
 -11   5   1       47.44       53.78     26.13 o 
  -9   5   1     2985.03     3458.07    100.91 o 
  -7   5   1      173.39      304.66     46.30 o 
  -5   5   1    21064.00    23071.38    173.97 o 
  -3   5   1     4745.14     4606.70     80.91 o 
  -1   5   1    13254.59    13596.11    164.64 o 
   1   5   1     2603.12     2318.88     45.56 o 
   3   5   1     2673.49     2788.37     58.57 o 
   5   5   1       64.51       88.11     28.93 o 
   7   5   1     1785.83     1557.97     42.93 o 
   9   5   1     7151.90     6868.74    120.04 o 
  11   5   1     2301.30     2146.37     86.54 o 
  13   5   1    11148.27    11544.54    103.25 o 
  15   5   1     3801.03     3805.71     78.63 o 
  17   5   1      499.27      513.06     49.48 o 
  19   5   1       42.72       66.02     30.54 o 
  21   5   1     1045.09     1039.68     67.01 o 
  23   5   1      637.57      671.44    110.19 o 
  25   5   1      328.13      292.54     89.82 o 
  27   5   1       93.95      130.77     66.02 o 
 -28   6   1     1568.48     1906.12    130.80 o 
 -26   6   1      424.62      401.47     85.67 o 
 -24   6   1       42.41      105.63     36.38 o 
 -22   6   1      507.05      516.19     73.59 o 
 -20   6   1       94.02      133.90     34.39 o 
 -18   6   1      265.36      263.37     40.98 o 
 -16   6   1     1231.22     1180.40     88.08 o 
 -14   6   1      348.47      314.25     33.74 o 
 -12   6   1      494.40      572.96     54.98 o 
 -10   6   1       49.36       67.24     29.68 o 
  -8   6   1       11.91       55.10     29.43 o 
  -6   6   1      588.39      698.34     49.78 o 
  -4   6   1      445.77      647.42     56.23 o 
  -2   6   1      137.22      145.38     25.66 o 
   0   6   1        7.60       82.42     28.15 o 
   2   6   1      745.14      699.64     49.73 o 
   4   6   1       88.14      143.68     33.32 o 
   6   6   1      191.18      194.19     29.45 o 
   8   6   1     2539.70     2990.17     82.31 o 
  10   6   1      177.54      177.26     32.18 o 
  12   6   1      956.95     1050.55     55.30 o 
  14   6   1     3202.39     3316.31    106.54 o 
  16   6   1      270.32      223.68     53.90 o 
  18   6   1      796.25      812.03     72.53 o 
  20   6   1      380.17      478.88     51.94 o 
  22   6   1        2.82       28.65     42.07 o 
  24   6   1      248.37      394.63     73.59 o 
  26   6   1      299.17      398.71    123.37 o 
 -27   7   1      141.33      231.33     74.67 o 
 -25   7   1       23.95       74.37     46.66 o 
 -23   7   1      433.99      540.43    109.30 o 
 -21   7   1      553.55      709.02    145.02 o 
 -19   7   1      709.49      755.60     47.41 o 
 -17   7   1     2722.96     2836.40    102.19 o 
 -15   7   1       32.88       43.94     29.41 o 
 -13   7   1     6166.19     5724.57    111.62 o 
 -11   7   1     2505.40     2490.60     69.10 o 
  -9   7   1       62.36       62.36     44.07 o 
  -7   7   1       68.11       42.91     31.20 o 
  -5   7   1      187.30      206.44     32.93 o 
  -3   7   1     1222.87     1157.80     46.52 o 
  -1   7   1     4842.21     4377.86     94.55 o 
   1   7   1      235.58      178.60     30.07 o 
   3   7   1        3.14       50.98     26.40 o 
   5   7   1        1.35       83.62     31.98 o 
   7   7   1      308.97      376.31     70.84 o 
   9   7   1     1656.24     1753.56     82.89 o 
  11   7   1      592.41      590.39     46.86 o 
  13   7   1      404.61      276.06    129.87 o 
  15   7   1      254.82      168.39     33.74 o 
  17   7   1      268.62      240.97     43.70 o 
  19   7   1     1005.62      972.64     49.14 o 
  21   7   1        0.38       35.53     33.63 o 
  23   7   1      239.27      164.63     51.12 o 
  25   7   1       58.68       77.57     45.45 o 
 -24   8   1     1097.27     1358.61    114.66 o 
 -22   8   1     1092.79     1229.84    100.17 o 
 -20   8   1        9.92      113.97     48.90 o 
 -18   8   1      359.14      401.32     78.81 o 
 -16   8   1      180.41      164.78     43.81 o 
 -14   8   1      807.54      863.12     62.83 o 
 -12   8   1      871.97      997.36     86.01 o 
 -10   8   1      497.31      406.11     46.58 o 
  -8   8   1     1371.66     1199.59     50.64 o 
  -6   8   1    10596.23    10658.04    136.21 o 
  -4   8   1    16258.52    16335.36    154.95 o 
  -2   8   1        0.83       86.74     31.87 o 
   0   8   1      651.30      599.91     43.70 o 
   2   8   1     2583.78     2576.13     59.95 o 
   4   8   1     7524.71     7287.08    106.81 o 
   6   8   1      623.03      614.78     50.92 o 
   8   8   1     1297.58     1142.48     54.59 o 
  10   8   1      306.71      327.73     44.13 o 
  12   8   1       29.07       98.01     40.67 o 
  14   8   1     7463.06     7391.71    185.41 o 
  16   8   1       45.25       50.09     24.32 o 
  18   8   1      153.03      104.25     32.18 o 
  20   8   1     3381.20     3482.22    293.10 o 
  22   8   1      153.92      135.20     77.92 o 
  24   8   1      675.99      628.03     70.57 o 
 -23   9   1      327.28      440.90     69.61 o 
 -21   9   1       98.68      142.85     75.76 o 
 -19   9   1      371.19      261.26     53.99 o 
 -17   9   1      234.71      167.94     77.92 o 
 -15   9   1       95.90       97.08     46.66 o 
 -13   9   1     1738.58     1788.22    177.96 o 
 -11   9   1     2015.62     2189.00    224.30 o 
  -9   9   1     2409.69     1927.40     70.76 o 
  -7   9   1      309.51      249.13     35.59 o 
  -5   9   1     1241.79     1355.67     82.06 o 
  -3   9   1        7.87       48.65     29.45 o 
  -1   9   1     2946.48     2729.00     72.68 o 
   1   9   1      168.99      194.24     45.55 o 
   3   9   1      441.19      304.48     35.69 o 
   5   9   1     2605.11     2692.59     75.47 o 
   7   9   1      996.18      891.74     63.77 o 
   9   9   1     1315.56     1259.44    102.99 o 
  11   9   1     1133.86     1176.80     81.68 o 
  13   9   1      590.17      557.83     44.99 o 
  15   9   1      121.32      140.22     37.87 o 
  17   9   1       65.23      162.33     90.91 o 
  19   9   1     1367.63     1479.69    118.43 o 
  21   9   1      302.03      212.02     53.31 o 
 -20  10   1     1813.29     2050.18    139.25 o 
 -18  10   1       87.40       87.43     48.70 o 
 -16  10   1       22.86        9.38     35.23 o 
 -14  10   1      168.07      198.83     64.38 o 
 -12  10   1      307.99      331.42     80.08 o 
 -10  10   1     4405.10     4374.06    215.54 o 
  -8  10   1       77.42       59.16     36.64 o 
  -6  10   1      197.10      192.93     53.99 o 
  -4  10   1      535.08      724.60     74.37 o 
  -2  10   1      428.42      365.13     48.03 o 
   0  10   1     1227.10     1186.66     59.46 o 
   2  10   1      347.69      283.98     48.69 o 
   4  10   1        0.01       11.73     26.24 o 
   6  10   1     2596.06     2774.62    160.75 o 
   8  10   1      736.82      710.35    106.02 o 
  10  10   1      847.17      761.59    112.17 o 
  12  10   1      147.68      162.33     30.21 o 
  14  10   1       67.63      105.98     35.67 o 
  16  10   1     1364.23     1424.85    120.80 o 
  18  10   1       99.78      131.79     42.21 o 
 -17  11   1      353.54      351.99     72.73 o 
 -15  11   1      905.15     1053.44     95.67 o 
 -13  11   1       93.35       68.66     47.62 o 
 -11  11   1       11.66      -21.73     38.17 o 
  -9  11   1       24.69       90.06     44.20 o 
  -7  11   1      256.29      234.15     66.05 o 
  -5  11   1      635.99      709.94     67.61 o 
  -3  11   1      645.01      707.90    103.89 o 
  -1  11   1      460.84      368.74     71.06 o 
   1  11   1      951.69      984.10     84.93 o 
   3  11   1      138.92      113.76    122.29 o 
   5  11   1       11.08       56.58     41.96 o 
   7  11   1      973.13      939.57    149.76 o 
   9  11   1      359.52      301.61     58.46 o 
  11  11   1      633.09      616.87     82.25 o 
  13  11   1      255.35      255.16     67.99 o 
  15  11   1        0.28       27.87     32.26 o 
 -14  12   1      264.03      226.33     56.07 o 
 -12  12   1      363.65      476.18     80.08 o 
 -10  12   1       64.12       -4.07     39.01 o 
  -8  12   1       92.67       71.89     42.53 o 
  -6  12   1      324.80      331.53     54.60 o 
  -4  12   1       32.28       55.19     38.26 o 
  -2  12   1       48.55       34.28     36.92 o 
   0  12   1      102.32      172.92     55.47 o 
   2  12   1       10.85      -17.68     35.36 o 
   4  12   1      458.86      488.95     68.18 o 
   6  12   1        1.74       52.59     41.24 o 
   8  12   1        8.25       37.39     37.94 o 
  10  12   1     1308.36     1725.70    119.55 o 
  12  12   1     1122.69     1278.95    103.49 o 
  -7  13   1       14.50       48.96     48.70 o 
  -5  13   1     1451.58     1377.07    103.94 o 
  -3  13   1       88.41      120.49     49.78 o 
  -1  13   1       22.60       89.55     38.47 o 
   1  13   1      583.18      701.01    111.47 o 
   3  13   1        7.90      117.99     51.97 o 
   5  13   1      898.14      926.05     79.57 o 
 -32   0   2       68.93      153.68     54.11 o 
 -30   0   2     2836.04     3556.19    322.50 o 
 -28   0   2      694.51      766.21    183.98 o 
 -26   0   2       51.38       28.14     60.60 o 
 -24   0   2     6451.32     6995.49    285.71 o 
 -22   0   2     1693.74     1633.01    206.70 o 
 -20   0   2     5317.34     4999.00    109.04 o 
 -18   0   2       77.67      -10.58     40.56 o 
 -16   0   2       94.40      112.55     40.54 o 
 -14   0   2    39486.70    43589.84    707.77 o 
 -12   0   2      262.50      290.64     73.59 o 
 -10   0   2      790.99      605.06     42.85 o 
  -8   0   2       54.87       31.09     32.74 o 
  -6   0   2    10897.55    10588.78    187.22 o 
  -4   0   2    23179.96    21990.57    241.05 o 
   0   0   2     8237.21     8141.28     92.59 o 
   2   0   2    50869.67    51692.36    698.44 o 
   4   0   2    10627.16    10945.90    134.68 o 
   6   0   2    15993.99    16020.50    192.84 o 
   8   0   2    24182.18    24421.70    246.40 o 
  10   0   2    25621.99    28848.13    290.00 o 
  12   0   2      689.72      745.92     67.07 o 
  14   0   2      307.43      297.21     68.18 o 
  16   0   2    13943.01    14062.22    230.25 o 
  18   0   2     6656.77     6775.49    163.42 o 
  20   0   2      181.37      129.24     41.95 o 
  22   0   2     1815.63     1681.78    119.04 o 
  24   0   2      346.87      528.13     82.25 o 
  26   0   2     1502.88     1668.79    183.98 o 
  28   0   2     1248.95     1363.60    142.85 o 
 -31   1   2       11.34       80.52     41.90 o 
 -29   1   2       74.03      269.94    164.50 o 
 -27   1   2      295.92      306.83     71.43 o 
 -25   1   2      777.72      932.30     68.41 o 
 -23   1   2      172.76      153.74     50.84 o 
 -21   1   2     2079.85     2081.81     77.37 o 
 -19   1   2      327.22      285.10     39.64 o 
 -17   1   2        6.79       58.34     33.21 o 
 -15   1   2        7.22        0.33     23.47 o 
 -13   1   2    11069.65    12092.95    165.58 o 
 -11   1   2      151.24      146.56     19.96 o 
  -9   1   2     4066.72     3744.51     52.05 o 
  -7   1   2    11068.80    11424.96    102.75 o 
  -3   1   2    12562.02    11923.54    120.90 o 
  -1   1   2        3.71       -6.25      6.25 o 
   1   1   2     4623.75     4362.94     67.79 o 
   3   1   2    25892.34    26508.71    206.75 o 
   5   1   2      193.27      101.41     19.37 o 
   7   1   2      147.18      188.36     19.55 o 
   9   1   2     6307.14     7325.76     73.89 o 
  11   1   2      117.55       25.03     22.51 o 
  13   1   2     2177.89     2082.02     54.36 o 
  15   1   2      362.99      347.03     40.98 o 
  17   1   2     1757.36     1777.28     71.74 o 
  19   1   2     4211.81     4204.45    110.59 o 
  21   1   2      176.25      168.18     38.73 o 
  23   1   2      102.97       31.36     47.62 o 
  25   1   2      226.86      347.62     85.50 o 
  27   1   2        5.16       80.00     41.24 o 
  29   1   2     1008.84     1227.10     97.64 o 
 -32   2   2     1428.22     1480.98    222.94 o 
 -30   2   2        0.95       95.63     48.79 o 
 -28   2   2       28.91      119.14     50.82 o 
 -26   2   2      215.38      261.36     53.57 o 
 -24   2   2     1892.78     1790.85     97.63 o 
 -22   2   2      421.40      373.66     60.39 o 
 -20   2   2       36.10       86.64     37.88 o 
 -18   2   2     5217.16     5156.73    115.00 o 
 -16   2   2     3611.74     3641.62     86.21 o 
 -14   2   2      984.22      825.85     90.58 o 
 -12   2   2      275.35      237.73     29.68 o 
 -10   2   2     3508.72     3891.89     55.89 o 
  -8   2   2     4258.19     3987.09     53.53 o 
  -6   2   2    16842.59    16298.64    139.04 o 
  -4   2   2      729.60      676.31     29.23 o 
  -2   2   2     1767.77     1734.50     56.86 o 
   0   2   2    28368.44    28906.31    261.09 o 
   2   2   2        7.70       23.65     20.37 o 
   4   2   2     2375.24     2231.97     48.74 o 
   6   2   2     2201.51     2257.88     37.34 o 
   8   2   2     1889.19     1822.12     62.48 o 
  10   2   2    10037.15    10825.70    125.85 o 
  12   2   2       42.57       81.57     25.89 o 
  14   2   2     6840.08     6717.88    138.27 o 
  16   2   2        5.13       62.53     33.75 o 
  18   2   2      429.11      369.95     44.49 o 
  20   2   2       11.15       29.81     29.19 o 
  22   2   2       36.31       95.15     29.86 o 
  24   2   2       64.94      112.73     83.33 o 
  26   2   2       57.85      139.61     40.46 o 
  28   2   2     1087.18     1112.39     92.51 o 
 -31   3   2      102.69      117.05    126.62 o 
 -29   3   2       12.25       34.14     31.14 o 
 -27   3   2      427.41      384.70     75.92 o 
 -25   3   2     2282.40     2373.58    122.15 o 
 -23   3   2      619.92      563.03     81.78 o 
 -21   3   2      787.73      954.30     57.03 o 
 -19   3   2      143.13      194.85     33.46 o 
 -17   3   2     2545.39     2562.99     91.85 o 
 -15   3   2     4680.94     4657.72     97.62 o 
 -13   3   2      919.03      805.47     51.18 o 
 -11   3   2     5447.11     5277.06     81.85 o 
  -9   3   2      833.58     1048.88     41.86 o 
  -7   3   2        1.06       -1.28     26.55 o 
  -5   3   2      479.66      496.08     25.72 o 
  -3   3   2     1586.29     1389.22     44.67 o 
  -1   3   2     6577.56     6037.83     87.76 o 
   1   3   2     2464.75     2109.90     68.73 o 
   3   3   2     3859.68     3831.27     77.48 o 
   5   3   2     5376.23     5881.57     60.92 o 
   7   3   2     1633.49     1758.47     51.55 o 
   9   3   2       60.80      211.35     24.35 o 
  11   3   2     2088.38     2010.78     89.35 o 
  13   3   2     4281.93     4286.21     94.13 o 
  15   3   2     2334.00     2397.66     64.82 o 
  17   3   2       12.58      103.60     27.20 o 
  19   3   2       13.16       -8.07     24.82 o 
  21   3   2     2063.77     1860.58    109.49 o 
  23   3   2     1690.71     1531.81    113.63 o 
  25   3   2      588.93      493.99     92.66 o 
  27   3   2      826.11      747.11     98.48 o 
 -30   4   2     2170.70     2055.63    341.98 o 
 -28   4   2      286.55      173.16     47.37 o 
 -26   4   2      233.10      230.73     54.03 o 
 -24   4   2        3.92       71.69     44.83 o 
 -22   4   2      683.21      662.41     73.60 o 
 -20   4   2     5752.38     5314.10    256.70 o 
 -18   4   2        4.50       79.67     30.64 o 
 -16   4   2       34.71       85.79     32.79 o 
 -14   4   2     8607.87     8654.47    160.31 o 
 -12   4   2     2373.59     2467.20     59.59 o 
 -10   4   2    27426.66    30875.26    313.54 o 
  -8   4   2      421.58      507.80     39.68 o 
  -6   4   2     4066.22     4118.27     55.92 o 
  -4   4   2     6616.16     6165.30     65.34 o 
  -2   4   2     1886.40     1769.47     37.35 o 
   0   4   2     1945.45     1760.84     43.74 o 
   2   4   2     8234.05     9093.58    177.87 o 
   4   4   2    12657.66    13350.31    240.25 o 
   6   4   2    29005.82    33142.80    329.71 o 
   8   4   2     3248.11     3090.43     54.36 o 
  10   4   2     1457.05     1569.86     46.06 o 
  12   4   2       34.06      108.74     36.45 o 
  14   4   2      507.75      539.82     43.29 o 
  16   4   2     3273.59     3393.94     81.16 o 
  18   4   2     1153.40     1083.66     58.46 o 
  20   4   2        4.28       76.40     26.17 o 
  22   4   2      574.17      685.25     53.48 o 
  24   4   2      133.47      212.73     54.43 o 
  26   4   2     1362.12     1367.78    377.70 o 
 -29   5   2        7.47       71.16     47.84 o 
 -27   5   2       25.30      101.13     50.82 o 
 -25   5   2       30.50       56.71     95.24 o 
 -23   5   2      334.41      483.89     90.26 o 
 -21   5   2     3223.50     3140.43    124.52 o 
 -19   5   2     4939.97     4664.91    125.38 o 
 -17   5   2     2200.33     1982.89     82.55 o 
 -15   5   2        3.80       63.73     31.51 o 
 -13   5   2      816.24      800.69     57.80 o 
 -11   5   2     5710.03     5651.69    104.85 o 
  -9   5   2       61.94       98.08     30.42 o 
  -7   5   2        2.91       27.99     23.57 o 
  -5   5   2     1699.90     2207.54     48.11 o 
  -3   5   2      501.89      458.23     32.80 o 
  -1   5   2     1332.54     1178.18     38.20 o 
   1   5   2     1940.56     2136.28     59.67 o 
   3   5   2       97.31       74.79     40.61 o 
   5   5   2     2967.79     2812.28     61.54 o 
   7   5   2       59.24       56.04     34.99 o 
   9   5   2     2227.73     2060.05     57.05 o 
  11   5   2     1061.85     1087.88     43.49 o 
  13   5   2     4658.55     4290.17     69.04 o 
  15   5   2    10115.99    10145.72    199.37 o 
  17   5   2       67.32       95.82     28.76 o 
  19   5   2      418.17      435.55     67.49 o 
  21   5   2       52.20       83.48     44.10 o 
  23   5   2       44.51      105.12     45.84 o 
  25   5   2      276.41      233.76     80.08 o 
 -28   6   2      611.68      702.64    222.94 o 
 -26   6   2     1159.26     1255.64    100.70 o 
 -24   6   2       53.42       88.74     55.19 o 
 -22   6   2     2064.03     2060.46    167.74 o 
 -20   6   2      367.66      324.44     46.99 o 
 -18   6   2        5.35       29.31     30.25 o 
 -16   6   2     6488.18     6363.36    111.60 o 
 -14   6   2        0.98        9.50     29.24 o 
 -12   6   2      880.02      843.08     49.05 o 
 -10   6   2     1257.78     1126.27     51.29 o 
  -8   6   2     3569.71     3499.58    118.72 o 
  -6   6   2     5667.17     5467.57    100.85 o 
  -4   6   2       59.19      131.37     31.75 o 
  -2   6   2       96.40      126.26     29.57 o 
   0   6   2      631.24      492.40     43.30 o 
   2   6   2     1656.36     1737.81     49.39 o 
   4   6   2     9102.54     8792.27    172.76 o 
   6   6   2      201.93      137.05     45.50 o 
   8   6   2       42.40       40.83     19.37 o 
  10   6   2      420.52      369.27     29.52 o 
  12   6   2     2009.23     2045.76     54.69 o 
  14   6   2       87.07       68.39     35.92 o 
  16   6   2        9.63       44.45     23.18 o 
  18   6   2     1636.46     1646.23    122.14 o 
  20   6   2     2099.87     2024.76    149.75 o 
  22   6   2       31.31       95.71     44.20 o 
  24   6   2      505.83      517.18     57.26 o 
 -27   7   2       31.23      111.74     59.52 o 
 -25   7   2       94.88      189.07     50.44 o 
 -23   7   2      471.23      465.13     65.97 o 
 -21   7   2       54.45      166.66    113.63 o 
 -19   7   2       30.95       52.19     39.51 o 
 -17   7   2     1286.09     1165.63     75.78 o 
 -15   7   2       36.79       47.30     49.41 o 
 -13   7   2     4165.67     3831.85     95.33 o 
 -11   7   2     8026.42     7914.66    110.80 o 
  -9   7   2       47.61       70.19     33.03 o 
  -7   7   2        8.45       54.01     40.96 o 
  -5   7   2      336.56      377.58     54.05 o 
  -3   7   2     3999.20     3911.26    122.15 o 
  -1   7   2    10039.21    10355.57    185.52 o 
   1   7   2      655.85      637.86     36.66 o 
   3   7   2      716.33      711.95     56.86 o 
   5   7   2     5382.52     5341.75     69.67 o 
   7   7   2      584.96      589.11     49.04 o 
   9   7   2     6731.90     6395.48    106.12 o 
  11   7   2     1688.04     1530.52     56.78 o 
  13   7   2      179.21      139.67     32.38 o 
  15   7   2      752.18      729.59     59.22 o 
  17   7   2      265.61      207.11     46.07 o 
  19   7   2      830.93      807.26    103.83 o 
  21   7   2        7.36       68.54     30.98 o 
  23   7   2      153.41      184.77     52.62 o 
 -26   8   2        9.58       69.64     48.70 o 
 -24   8   2       83.68       89.67     63.85 o 
 -22   8   2        6.70       32.47     45.45 o 
 -20   8   2       13.17       30.30     47.62 o 
 -18   8   2      153.00      117.67     39.00 o 
 -16   8   2      655.25      493.75     57.57 o 
 -14   8   2      709.35      627.55     80.04 o 
 -12   8   2        3.70       18.47     23.17 o 
 -10   8   2      101.93      117.50     45.75 o 
  -8   8   2     1955.11     1859.53     56.39 o 
  -6   8   2     3245.54     3296.68     83.41 o 
  -4   8   2     5206.85     5245.58     82.46 o 
  -2   8   2      265.75      262.25     33.59 o 
   0   8   2     4421.47     4336.47     72.42 o 
   2   8   2     3521.02     3681.85     90.60 o 
   4   8   2      946.80      963.36     51.86 o 
   6   8   2      811.42      957.10     69.16 o 
   8   8   2     1181.04     1151.12     95.96 o 
  10   8   2       74.42      108.85     28.98 o 
  12   8   2      447.68      359.36     55.11 o 
  14   8   2      659.70      511.67     58.71 o 
  16   8   2      286.41      286.57     46.36 o 
  18   8   2      174.23      241.82     61.86 o 
  20   8   2       19.14       67.82     84.41 o 
  22   8   2       23.90      116.31     40.24 o 
 -23   9   2      257.63      210.62     86.58 o 
 -21   9   2      870.80      855.01     87.24 o 
 -19   9   2       95.49      121.01     64.93 o 
 -17   9   2      227.44      142.82     57.36 o 
 -15   9   2      724.48      691.85     69.61 o 
 -13   9   2      927.05      717.27     64.49 o 
 -11   9   2      101.25      149.29     34.70 o 
  -9   9   2      144.66      155.69     28.12 o 
  -7   9   2       97.32       51.64     32.80 o 
  -5   9   2     3469.82     3195.14     69.54 o 
  -3   9   2     3980.20     3807.65    116.22 o 
  -1   9   2    10939.31    10660.99    136.90 o 
   1   9   2        5.94       56.86     31.02 o 
   3   9   2      938.90      970.75     70.00 o 
   5   9   2       70.54      101.84     45.43 o 
   7   9   2       25.28       51.36     20.54 o 
   9   9   2      646.58      705.54    140.28 o 
  11   9   2     1221.92     1181.52     61.41 o 
  13   9   2      954.58      880.67     81.05 o 
  15   9   2     1678.01     2039.38    299.79 o 
  17   9   2        0.52       54.11     43.29 o 
  19   9   2      133.16      209.98     53.12 o 
 -22  10   2       16.87       27.74     33.26 o 
 -20  10   2        1.38       15.15     54.11 o 
 -18  10   2      226.40      213.21     84.41 o 
 -16  10   2     1289.20     1498.67    117.82 o 
 -14  10   2       68.24      120.22     46.54 o 
 -12  10   2      778.20      560.49     63.17 o 
 -10  10   2     1081.69      957.79     96.32 o 
  -8  10   2      840.58      697.92     62.69 o 
  -6  10   2      626.56      683.94     61.86 o 
  -4  10   2      358.66      378.01     49.88 o 
  -2  10   2      147.00      139.88     36.99 o 
   0  10   2      372.62      308.44     97.70 o 
   2  10   2        3.59       76.69     31.96 o 
   4  10   2     1944.41     1855.02    161.19 o 
   6  10   2      429.37      285.99     56.07 o 
   8  10   2      813.50      896.04     65.48 o 
  10  10   2     1266.45     1145.67    147.09 o 
  12  10   2      221.33      124.23     43.13 o 
  14  10   2      988.86     1070.73     86.85 o 
  16  10   2      246.83      310.40     64.92 o 
  18  10   2        1.68       56.28     67.10 o 
 -19  11   2      615.21      744.72     73.82 o 
 -17  11   2      335.34      417.87     81.78 o 
 -15  11   2      601.70      673.08    102.81 o 
 -13  11   2       20.07      150.53     94.15 o 
 -11  11   2      192.47      211.86     55.19 o 
  -9  11   2      563.77      603.26    106.84 o 
  -7  11   2      269.66      223.95     58.04 o 
  -5  11   2      391.71      407.18     55.10 o 
  -3  11   2       25.82       85.77     56.28 o 
  -1  11   2      577.65      493.36    126.62 o 
   1  11   2       29.75       63.26     31.55 o 
   3  11   2        1.34       63.42     26.36 o 
   5  11   2     1016.00     1279.39    196.05 o 
   7  11   2        2.43       79.00     44.38 o 
   9  11   2      446.91      575.46     62.85 o 
  11  11   2      576.99      616.66     72.51 o 
  13  11   2        0.36       34.63     30.98 o 
  15  11   2     1441.53     1541.09    177.48 o 
 -14  12   2       98.70      161.32     46.20 o 
 -12  12   2      185.40      233.60     58.44 o 
 -10  12   2     1024.34     1089.89     97.95 o 
  -8  12   2      205.78      442.88    104.98 o 
  -6  12   2       30.67      124.12     67.10 o 
  -4  12   2     2808.80     3140.70    215.36 o 
  -2  12   2      840.73      844.24    100.65 o 
   0  12   2      614.99      585.40     64.06 o 
   2  12   2        3.76       54.02     37.90 o 
   4  12   2        0.98       58.57     36.81 o 
   6  12   2     1175.12     1361.39    114.94 o 
   8  12   2       40.11      104.39     38.40 o 
  10  12   2       17.88       57.85     49.78 o 
  -7  13   2        0.52       25.97     35.20 o 
  -5  13   2      730.36      900.88     83.40 o 
  -3  13   2       13.76       47.84     43.29 o 
  -1  13   2       89.81       62.45     41.47 o 
   1  13   2      458.54      548.55     68.18 o 
   3  13   2      385.11      368.85     76.11 o 
 -33   1   3      456.80      350.64     95.24 o 
 -31   1   3       39.23       49.78     54.11 o 
 -29   1   3      189.51      184.03     73.59 o 
 -27   1   3      167.52      173.52     51.13 o 
 -25   1   3     1762.22     1729.58    191.55 o 
 -23   1   3      549.30      441.45     54.72 o 
 -21   1   3     1318.42     1328.06     69.04 o 
 -19   1   3      354.83      363.18     40.58 o 
 -17   1   3      176.79      223.62     32.06 o 
 -15   1   3      221.64      298.73     33.43 o 
 -13   1   3    13698.91    13760.90    151.52 o 
 -11   1   3        0.63       25.66     22.65 o 
  -7   1   3      942.09      974.80     29.27 o 
  -5   1   3     7901.75     8302.09     89.14 o 
  -3   1   3     1583.83     1746.74     48.46 o 
  -1   1   3    12276.50    12423.67    108.41 o 
   1   1   3    38557.99    39124.64    314.91 o 
   3   1   3    10994.02    10462.63     90.92 o 
   5   1   3     1047.34      994.23     29.01 o 
   7   1   3     2753.89     3175.57     47.89 o 
   9   1   3     9310.56     9871.32    115.68 o 
  11   1   3     1356.28     1232.87     51.55 o 
  13   1   3     4463.77     4669.91     97.01 o 
  15   1   3       25.55      109.43     33.66 o 
  17   1   3     2269.54     2206.13     74.35 o 
  19   1   3     6330.20     5982.27    121.14 o 
  21   1   3      427.58      335.51     53.78 o 
  23   1   3     1006.88     1078.65    145.02 o 
  25   1   3       49.94      109.48     45.62 o 
  27   1   3       38.38      122.97     41.95 o 
 -32   2   3      627.75      533.99    119.04 o 
 -30   2   3      925.55      959.38    106.10 o 
 -28   2   3      101.10       56.28     60.60 o 
 -26   2   3       17.87       91.70     43.44 o 
 -24   2   3     1491.73     1557.51     87.66 o 
 -22   2   3     1797.69     1921.18    131.82 o 
 -20   2   3     1822.13     1767.88     61.42 o 
 -18   2   3     3482.90     3102.15    134.34 o 
 -16   2   3      324.21      365.32     50.30 o 
 -14   2   3    24400.79    25704.20    268.63 o 
 -12   2   3    11772.02    12016.87    107.37 o 
 -10   2   3      227.35      156.15     29.05 o 
  -8   2   3     3067.95     2935.37     76.23 o 
  -6   2   3        6.55       22.43     23.83 o 
  -4   2   3    11924.19    11705.13    103.20 o 
  -2   2   3    82347.11    84438.76   1551.91 o 
   0   2   3     1273.79     1133.05     52.79 o 
   2   2   3     9250.69     9363.64     80.66 o 
   4   2   3     3372.04     3372.20     41.21 o 
   6   2   3     9357.32     9275.85     81.03 o 
   8   2   3     1197.86     1064.87     64.80 o 
  10   2   3      474.60      477.30     41.66 o 
  12   2   3     2159.62     2051.06     76.54 o 
  14   2   3     2236.20     2025.87     59.68 o 
  16   2   3     6095.00     6119.00    148.08 o 
  18   2   3       39.23       11.79     23.85 o 
  20   2   3     1732.92     1499.03     67.12 o 
  22   2   3       63.45       81.04     30.27 o 
  24   2   3      466.98      438.18     90.91 o 
  26   2   3      970.37     1003.75     89.52 o 
 -31   3   3      673.66      603.07     76.94 o 
 -29   3   3      186.58      136.36     39.08 o 
 -27   3   3      240.15      259.39     59.45 o 
 -25   3   3     1891.76     2259.58    130.08 o 
 -23   3   3     7295.24     7279.56    206.60 o 
 -21   3   3      318.88      331.40     38.27 o 
 -19   3   3     1404.09     1344.72    125.28 o 
 -17   3   3       35.62      109.59     30.03 o 
 -15   3   3     7463.46     7371.87    135.59 o 
 -13   3   3      290.82      262.44     33.69 o 
 -11   3   3        0.49       43.67     27.18 o 
  -9   3   3       17.98       25.16     20.34 o 
  -7   3   3     4613.06     4728.19     60.13 o 
  -5   3   3      631.12      496.56     23.84 o 
  -3   3   3     1362.23     1316.13     34.56 o 
  -1   3   3      632.60      506.32     25.39 o 
   1   3   3     7816.03     7823.51     88.09 o 
   3   3   3     5871.69     6136.07     82.10 o 
   5   3   3     6815.57     7236.52    104.91 o 
   7   3   3       38.07       61.05     15.09 o 
   9   3   3     2700.23     2718.14     59.29 o 
  11   3   3     2313.05     2141.15     55.48 o 
  13   3   3      396.31      406.82     39.08 o 
  15   3   3      262.03      265.10     43.11 o 
  17   3   3     1624.86     1517.50     73.48 o 
  19   3   3      911.87      820.76     61.13 o 
  21   3   3       15.17       56.66     25.07 o 
  23   3   3       60.57      113.61     43.60 o 
  25   3   3      478.58      334.41    107.13 o 
  27   3   3       27.85       33.92    101.73 o 
 -32   4   3      121.66      121.21     48.79 o 
 -30   4   3        0.45       59.62     40.36 o 
 -28   4   3      286.96      324.93     56.65 o 
 -26   4   3     1016.48     1043.34     98.98 o 
 -24   4   3      287.03      331.62     72.81 o 
 -22   4   3      860.04     1052.42    126.97 o 
 -20   4   3     3958.96     4006.45     99.33 o 
 -18   4   3     4229.58     3958.47     70.96 o 
 -16   4   3     3666.16     3367.28     94.28 o 
 -14   4   3      956.89     1079.25     42.89 o 
 -12   4   3      715.56      770.24     55.39 o 
 -10   4   3     4968.35     4950.04     84.03 o 
  -8   4   3      892.73      876.18     46.43 o 
  -6   4   3    19245.17    19476.73    221.19 o 
  -4   4   3      424.08      386.69     43.74 o 
  -2   4   3      812.18      745.14     28.71 o 
   0   4   3    21720.32    21908.60    373.37 o 
   2   4   3    15148.49    17304.42    214.86 o 
   4   4   3       24.58       40.93     24.06 o 
   6   4   3     3136.24     3482.52     53.78 o 
   8   4   3      656.37      765.09     32.19 o 
  10   4   3    12826.36    13105.51    226.22 o 
  12   4   3      655.09      713.29     38.71 o 
  14   4   3     3527.16     3366.05     73.56 o 
  16   4   3      768.34      923.75     74.82 o 
  18   4   3        3.20       54.73     24.05 o 
  20   4   3     3535.07     3836.97    162.75 o 
  22   4   3       64.87       77.28     22.91 o 
  24   4   3       23.06       76.73     37.88 o 
  26   4   3      111.31      124.76     35.06 o 
 -31   5   3     1396.93     1661.54    169.91 o 
 -29   5   3      213.94      174.17     57.36 o 
 -27   5   3        2.67       67.69     39.01 o 
 -25   5   3      101.80      116.70     46.51 o 
 -23   5   3      157.96      181.49     59.52 o 
 -21   5   3      459.77      535.57     83.33 o 
 -19   5   3    11800.84    12353.19    239.83 o 
 -17   5   3      736.21      764.44     47.17 o 
 -15   5   3      635.84      609.50     44.66 o 
 -13   5   3       72.26      109.49     28.77 o 
 -11   5   3       96.73       91.57     36.87 o 
  -9   5   3       67.51      136.60     30.30 o 
  -7   5   3     4087.55     4031.48     72.79 o 
  -5   5   3     1957.24     2249.80     47.49 o 
  -3   5   3      225.00      247.90     25.87 o 
  -1   5   3      180.18      118.21     24.69 o 
   1   5   3    15313.58    17518.55    186.19 o 
   3   5   3        0.38       60.68     18.20 o 
   5   5   3     7395.11     7390.51    127.78 o 
   7   5   3     1775.70     1812.66     48.21 o 
   9   5   3     1799.48     1766.37     52.29 o 
  11   5   3     2147.09     2055.73     46.18 o 
  13   5   3     1116.35     1094.98     41.03 o 
  15   5   3     4795.24     4738.55     96.56 o 
  17   5   3     3205.00     3196.03    143.05 o 
  19   5   3        4.47       39.74     22.01 o 
  21   5   3       48.15       72.84     22.36 o 
  23   5   3      223.59      248.31     59.63 o 
  25   5   3      863.73      928.53     76.94 o 
 -30   6   3      634.40      687.48     93.07 o 
 -28   6   3        0.05       24.43     37.47 o 
 -26   6   3       94.64      144.27     63.85 o 
 -24   6   3       30.51       41.20     42.77 o 
 -22   6   3      203.18      159.72     61.69 o 
 -20   6   3      447.54      375.84     63.50 o 
 -18   6   3     3574.95     3758.08    129.72 o 
 -16   6   3      205.20      172.31     28.33 o 
 -14   6   3        9.96       58.33     26.97 o 
 -12   6   3      895.93     1024.57     49.81 o 
 -10   6   3      393.45      340.28     36.68 o 
  -8   6   3      912.33     1005.49     52.83 o 
  -6   6   3      133.54       85.76     28.29 o 
  -4   6   3        0.84       15.32     25.50 o 
  -2   6   3        3.32       13.58     22.30 o 
   0   6   3        2.62       33.72     24.04 o 
   2   6   3       99.10       98.45     38.43 o 
   4   6   3       61.19       74.98     48.79 o 
   6   6   3      200.50      204.88     33.84 o 
   8   6   3     1633.23     1764.33     55.92 o 
  10   6   3      167.92      217.47     26.95 o 
  12   6   3      852.29      861.23     51.92 o 
  14   6   3     1619.17     1558.60     89.32 o 
  16   6   3      220.02      164.29     34.47 o 
  18   6   3      263.22      318.27     47.91 o 
  20   6   3       62.11       97.50     40.79 o 
  22   6   3     1150.47     1389.34    206.70 o 
  24   6   3      478.95      493.65     66.02 o 
 -27   7   3      298.13      430.63     88.74 o 
 -25   7   3       30.16      104.02     38.47 o 
 -23   7   3      261.89      288.25     73.93 o 
 -21   7   3      595.92      507.17     74.67 o 
 -19   7   3      771.94      505.85    114.72 o 
 -17   7   3      349.03      311.58     80.07 o 
 -15   7   3      807.25      862.27     62.04 o 
 -13   7   3      995.82      970.49     57.10 o 
 -11   7   3     4023.38     4141.89    214.00 o 
  -9   7   3     1999.22     2127.15     61.06 o 
  -7   7   3      686.34      603.99     45.95 o 
  -5   7   3     1659.58     1680.60     57.47 o 
  -3   7   3      302.94      359.67     57.48 o 
  -1   7   3     2426.15     2383.91     65.89 o 
   1   7   3     1785.77     1652.46     75.29 o 
   3   7   3        1.80       58.65     31.24 o 
   5   7   3     3420.28     3316.53     66.68 o 
   7   7   3     1150.36     1051.56     48.75 o 
   9   7   3     1296.55     1257.88     47.59 o 
  11   7   3      389.83      377.99     44.71 o 
  13   7   3      452.39      400.95     46.15 o 
  15   7   3     2015.62     2240.27     95.34 o 
  17   7   3       64.01       71.53     27.83 o 
  19   7   3      119.52       69.38     55.19 o 
  21   7   3       21.20       17.10     25.35 o 
  23   7   3     1823.34     2244.53    214.28 o 
 -26   8   3     2443.26     2521.61    159.08 o 
 -24   8   3      424.80      402.92     89.33 o 
 -22   8   3      226.12      217.17     61.97 o 
 -20   8   3      367.81      409.57    151.51 o 
 -18   8   3     6030.76     5767.52    270.69 o 
 -16   8   3     2821.62     3215.36    143.84 o 
 -14   8   3      277.81      196.36     39.65 o 
 -12   8   3     1125.38      946.97     70.37 o 
 -10   8   3     3194.74     3109.78     90.10 o 
  -8   8   3     2167.56     1945.89     57.62 o 
  -6   8   3     4670.26     4647.26     90.14 o 
  -4   8   3        5.31       65.57     30.98 o 
  -2   8   3      975.19      944.96     50.25 o 
   0   8   3    22379.20    22559.32    265.43 o 
   2   8   3     1292.96     1224.95     55.88 o 
   4   8   3     1045.38      971.62     50.86 o 
   6   8   3     1285.51     1303.77    101.70 o 
   8   8   3      199.81      198.19     30.89 o 
  10   8   3      389.70      420.69     47.59 o 
  12   8   3       31.26       61.15     25.08 o 
  14   8   3      244.78      191.34     34.92 o 
  16   8   3      414.00      491.78     90.46 o 
  18   8   3        0.01       86.76     70.34 o 
  20   8   3     1077.39     1049.76    136.36 o 
 -25   9   3      882.67      922.82     87.24 o 
 -23   9   3      140.11      190.86     89.82 o 
 -21   9   3      163.00      144.80     45.45 o 
 -19   9   3      107.27      127.15     94.15 o 
 -17   9   3        7.10       94.64     43.68 o 
 -15   9   3     2049.99     1744.02    110.25 o 
 -13   9   3       84.11      143.40     70.34 o 
 -11   9   3     4487.04     4156.59    168.33 o 
  -9   9   3      133.76      171.09     40.03 o 
  -7   9   3      556.97      463.65     81.01 o 
  -5   9   3      575.11      514.39     51.74 o 
  -3   9   3      104.73      106.31     42.40 o 
  -1   9   3        6.14        8.14     36.10 o 
   1   9   3     2241.74     2118.78     63.43 o 
   3   9   3     1200.86     1124.44     49.94 o 
   5   9   3        5.73       41.56     23.09 o 
   7   9   3      280.64      195.05     41.30 o 
   9   9   3      397.32      406.80     56.34 o 
  11   9   3        0.36       63.59     26.84 o 
  13   9   3        9.45       43.76     26.90 o 
  15   9   3      916.16      958.18     82.44 o 
  17   9   3      297.22      352.29     76.95 o 
  19   9   3       95.05      108.22     62.77 o 
 -22  10   3      133.39      101.97     46.54 o 
 -20  10   3      516.95      652.54     83.51 o 
 -18  10   3      104.70      176.72     44.37 o 
 -16  10   3      505.26      442.45     95.57 o 
 -14  10   3      849.71      860.08    140.18 o 
 -12  10   3      114.85      183.51     52.53 o 
 -10  10   3      754.51      866.76     91.99 o 
  -8  10   3       19.69       24.06     38.83 o 
  -6  10   3       37.13       50.29     27.69 o 
  -4  10   3     1957.58     2008.42     75.07 o 
  -2  10   3       30.89       60.56     30.88 o 
   0  10   3      261.58      193.06     90.71 o 
   2  10   3      437.29      417.36     63.43 o 
   4  10   3     1331.14     1258.45     66.24 o 
   6  10   3     3130.92     2921.05    146.19 o 
   8  10   3     2292.89     2409.07     77.02 o 
  10  10   3      123.14      200.66     57.36 o 
  12  10   3      223.82      223.07     46.04 o 
  14  10   3     1366.51     1299.18    108.17 o 
  16  10   3      507.36      541.11    119.04 o 
 -19  11   3      240.78      298.69     70.35 o 
 -17  11   3       16.11       57.79     40.54 o 
 -15  11   3       25.78      122.58     63.85 o 
 -13  11   3       24.39       60.20     44.20 o 
 -11  11   3      258.33      262.47     52.41 o 
  -9  11   3       38.87       68.75     38.83 o 
  -7  11   3     1023.68      988.96    155.55 o 
  -5  11   3       33.92       82.49     40.56 o 
  -3  11   3        0.66       40.19     37.94 o 
  -1  11   3       77.94      100.25     40.98 o 
   1  11   3      513.55      478.80     69.97 o 
   3  11   3      998.99      927.43    148.46 o 
   5  11   3      397.09      377.22     76.52 o 
   7  11   3      209.43      211.74     57.36 o 
   9  11   3        2.59       62.26     45.06 o 
  11  11   3      798.12      770.54    140.69 o 
  13  11   3      641.84      883.09    125.54 o 
 -14  12   3      478.73      666.33    108.22 o 
 -12  12   3       22.12       82.74     40.54 o 
 -10  12   3      281.66      362.77     82.90 o 
  -8  12   3        5.90       93.43     50.40 o 
  -6  12   3        1.72       95.24     43.22 o 
  -4  12   3      161.41      261.36     93.07 o 
  -2  12   3       77.62       97.27     72.51 o 
   0  12   3      543.92      679.55     71.72 o 
   2  12   3        6.94       68.48     77.92 o 
   4  12   3       58.22      102.27     45.23 o 
   6  12   3       77.73      132.22     50.97 o 
   8  12   3      241.24      264.06     88.74 o 
  -7  13   3      621.24      684.10    161.25 o 
  -5  13   3      246.45      159.30    126.62 o 
  -3  13   3        3.18       53.05     33.10 o 
  -1  13   3       56.43      148.63     54.11 o 
   1  13   3     1068.08     1053.98     85.80 o 
 -34   0   4      227.90      138.52     49.78 o 
 -32   0   4      402.21      603.88     99.56 o 
 -30   0   4     1216.09     1177.46    259.73 o 
 -28   0   4      205.51      235.92     80.08 o 
 -26   0   4     1183.92     1036.77    101.73 o 
 -24   0   4     5618.45     5350.51    190.47 o 
 -22   0   4     6009.80     6421.56    282.46 o 
 -20   0   4      465.54      716.09    213.20 o 
 -18   0   4      245.23      244.15     58.44 o 
 -16   0   4      585.18      683.92     79.00 o 
 -14   0   4    14072.61    14280.15    387.44 o 
 -12   0   4     4800.77     4339.13     85.50 o 
 -10   0   4      755.38      661.07     43.60 o 
  -8   0   4    33672.62    34164.11    438.30 o 
  -6   0   4   317085.50   187932.72   8042.00 o 
  -4   0   4   673310.00   236665.00  94114.50 o 
  -2   0   4      188.99      107.34     30.30 o 
   0   0   4      120.91      121.02     18.66 o 
   2   0   4    16803.80    15872.05    183.66 o 
   4   0   4    14562.63    14461.36    151.50 o 
   6   0   4     1424.24     1273.03     51.77 o 
   8   0   4     4735.84     5016.71    101.01 o 
  10   0   4      592.56      797.38     49.72 o 
  12   0   4     3764.31     3510.65    159.09 o 
  14   0   4     7123.28     7020.73    209.95 o 
  16   0   4       27.53       68.85     35.94 o 
  18   0   4       14.99       32.90     89.82 o 
  20   0   4      502.97      435.54     82.48 o 
  22   0   4     1272.13     1614.68    346.31 o 
  24   0   4      662.19      803.01    101.73 o 
  26   0   4       37.09       88.74     47.62 o 
 -33   1   4       57.72      119.63     45.10 o 
 -31   1   4      151.74       95.93     38.17 o 
 -29   1   4     2955.03     2838.76    414.60 o 
 -27   1   4        6.57       93.19     53.65 o 
 -25   1   4      162.23      310.51     90.91 o 
 -23   1   4      432.79      409.90     54.61 o 
 -21   1   4      435.16      421.06     40.93 o 
 -19   1   4     2233.52     1915.44     67.06 o 
 -17   1   4     5313.62     5135.28     97.55 o 
 -15   1   4     3425.90     3117.04     81.16 o 
 -13   1   4      943.33      879.14     54.05 o 
 -11   1   4     1067.37      973.44     66.70 o 
  -9   1   4      367.42      227.70     27.14 o 
  -7   1   4      434.52      263.91     22.16 o 
  -5   1   4     6231.83     7017.30     68.84 o 
  -3   1   4    89669.03    98306.46   1805.69 o 
  -1   1   4     5942.75     6223.21     69.55 o 
   1   1   4     2378.28     2060.28     39.76 o 
   3   1   4     2072.68     1915.87     30.51 o 
   5   1   4     4406.93     4458.85     59.67 o 
   7   1   4     2228.30     2251.92     43.19 o 
   9   1   4      247.81      163.49     26.26 o 
  11   1   4     4530.60     4723.77     95.88 o 
  13   1   4     3156.56     3159.71     58.28 o 
  15   1   4        6.75      136.95     33.71 o 
  17   1   4      158.11      152.34     32.62 o 
  19   1   4     6485.80     6089.94    168.31 o 
  21   1   4       11.81       49.78     33.67 o 
  23   1   4        4.69      129.98     39.26 o 
  25   1   4      547.15      572.03     65.95 o 
 -32   2   4       20.37       45.60     32.24 o 
 -30   2   4       77.96       89.32     44.70 o 
 -28   2   4      154.28      126.93     55.26 o 
 -26   2   4      415.85      424.10     84.41 o 
 -24   2   4      288.28      287.33     64.39 o 
 -22   2   4     4353.99     3986.64    198.38 o 
 -20   2   4      347.34      442.37     45.06 o 
 -18   2   4        1.32       64.81     28.24 o 
 -16   2   4      145.60      140.38     33.21 o 
 -14   2   4      181.22      154.64     38.74 o 
 -12   2   4     2081.83     2020.59     47.00 o 
 -10   2   4      472.49      414.62     32.18 o 
  -8   2   4      703.05      752.37     31.81 o 
  -6   2   4      337.30      275.89     29.05 o 
  -4   2   4      884.89      863.32     26.81 o 
  -2   2   4      929.10      905.54     29.25 o 
   0   2   4     7412.88     7345.67    110.95 o 
   2   2   4     5032.07     5008.05     74.09 o 
   4   2   4       35.75       65.65     14.48 o 
   6   2   4      172.34      149.74     18.30 o 
   8   2   4      104.48      124.44     21.16 o 
  10   2   4     6789.34     7102.83    131.46 o 
  12   2   4       31.69       80.54     27.43 o 
  14   2   4     1122.38     1199.82     59.36 o 
  16   2   4     1280.77     1304.01     70.94 o 
  18   2   4      552.25      435.35     51.72 o 
  20   2   4       95.18      126.92     34.05 o 
  22   2   4      157.97      148.83     46.54 o 
  24   2   4       38.26       75.21     35.23 o 
  26   2   4       29.64       76.74     31.14 o 
 -33   3   4      527.22      576.03    136.36 o 
 -31   3   4      147.42      210.61     77.92 o 
 -29   3   4      220.87      209.80     57.36 o 
 -27   3   4      942.93     1058.54     96.73 o 
 -25   3   4     1512.85     1366.86    106.65 o 
 -23   3   4    16060.40    16554.67    340.90 o 
 -21   3   4      448.28      322.34     49.99 o 
 -19   3   4     2245.35     2312.43     89.43 o 
 -17   3   4     2618.02     2549.39     87.58 o 
 -15   3   4      349.17      305.48     43.12 o 
 -13   3   4      996.79      823.70     49.14 o 
 -11   3   4      408.06      492.54     35.93 o 
  -9   3   4     1588.34     1505.20     47.00 o 
  -7   3   4      462.66      388.79     25.44 o 
  -5   3   4     7656.20     7723.74     78.73 o 
  -3   3   4    11977.27    11864.21    127.33 o 
  -1   3   4    13157.30    14179.70    175.26 o 
   1   3   4        0.99       34.87     34.80 o 
   3   3   4     4893.20     4924.31     48.99 o 
   5   3   4       23.55       89.95     43.59 o 
   7   3   4      910.49      827.17     40.71 o 
   9   3   4      884.96      949.97     53.49 o 
  11   3   4      887.88      843.86     58.73 o 
  13   3   4     4479.66     4588.42     68.72 o 
  15   3   4    14466.59    14533.56    233.96 o 
  17   3   4      356.01      316.00     45.40 o 
  19   3   4      138.64      131.72     32.44 o 
  21   3   4       51.73       83.10     37.04 o 
  23   3   4       17.32       78.08     35.71 o 
  25   3   4      229.06      217.21     71.06 o 
 -32   4   4        2.47       83.00     30.80 o 
 -30   4   4        0.19       96.91     41.19 o 
 -28   4   4      176.55      180.81     54.32 o 
 -26   4   4       93.93       84.41     37.88 o 
 -24   4   4     4057.97     4346.27    191.52 o 
 -22   4   4      563.23      627.69    106.06 o 
 -20   4   4     3813.40     3605.50     80.24 o 
 -18   4   4        1.59       49.28     30.44 o 
 -16   4   4     1162.32     1150.11     51.28 o 
 -14   4   4      946.58      884.63     40.98 o 
 -12   4   4     7894.11     8319.35    140.30 o 
 -10   4   4      288.19      316.74     29.30 o 
  -8   4   4     5857.20     6333.23     72.19 o 
  -6   4   4     1136.49     1243.78     38.54 o 
  -4   4   4     1879.19     1764.21     49.14 o 
  -2   4   4      266.78      388.96     46.78 o 
   0   4   4     7209.49     7937.14     87.21 o 
   2   4   4     6843.91     7059.30     81.92 o 
   4   4   4     1188.99     1259.64     81.10 o 
   6   4   4        8.64       48.35     27.25 o 
   8   4   4      175.41      183.11     23.68 o 
  10   4   4      300.82      277.03     27.49 o 
  12   4   4     3426.18     3548.03     58.96 o 
  14   4   4     9382.12     9356.30    159.03 o 
  16   4   4      687.52      638.79     71.01 o 
  18   4   4      866.47      866.93     53.63 o 
  20   4   4      324.05      335.55     52.32 o 
  22   4   4       42.79       56.83     29.79 o 
  24   4   4      639.96      754.61    107.64 o 
 -31   5   4      589.62      551.60     93.07 o 
 -29   5   4       11.31        5.93     37.90 o 
 -27   5   4        1.07       78.42     39.44 o 
 -25   5   4      257.03      332.29     73.42 o 
 -23   5   4        1.40      137.89     55.56 o 
 -21   5   4      230.23      163.65     46.66 o 
 -19   5   4      975.86      994.47     59.67 o 
 -17   5   4        0.88      123.03     33.60 o 
 -15   5   4     3555.08     3437.76    121.22 o 
 -13   5   4       55.98       87.26     30.55 o 
 -11   5   4     5702.02     5600.86    133.92 o 
  -9   5   4      754.41      776.21     37.71 o 
  -7   5   4       55.65       69.58     36.33 o 
  -5   5   4     5256.02     5011.68     74.01 o 
  -3   5   4     2281.19     2434.31     46.95 o 
  -1   5   4     8526.62     8808.82    104.98 o 
   1   5   4     6407.07     7195.44    140.44 o 
   3   5   4      437.11      429.31     54.08 o 
   5   5   4     5412.36     5727.21    143.89 o 
   7   5   4      992.40      995.82     88.81 o 
   9   5   4      110.18      107.14     24.47 o 
  11   5   4      634.86      609.78     55.11 o 
  13   5   4     2062.58     2033.64     65.52 o 
  15   5   4      142.18      169.17     42.43 o 
  17   5   4      664.15      604.73     44.82 o 
  19   5   4       29.08       10.98     21.14 o 
  21   5   4     1319.71     1637.85    122.59 o 
  23   5   4      827.78     1029.91     91.49 o 
 -30   6   4      558.07      542.55     98.48 o 
 -28   6   4      531.81      662.01    142.85 o 
 -26   6   4     1123.33     1142.06    178.38 o 
 -24   6   4       58.03       58.28     48.81 o 
 -22   6   4        5.63       93.36     49.90 o 
 -20   6   4     8130.82     7864.91    219.59 o 
 -18   6   4     4856.97     4910.23     99.41 o 
 -16   6   4     6356.90     6159.91    108.64 o 
 -14   6   4      189.06      124.65     55.31 o 
 -12   6   4      709.52      617.15     72.79 o 
 -10   6   4     6266.95     5949.74    127.39 o 
  -8   6   4       16.16       58.27     41.91 o 
  -6   6   4     5888.97     5973.30    132.85 o 
  -4   6   4      200.90      175.94     25.66 o 
  -2   6   4     2108.20     2114.45     56.08 o 
   0   6   4     9553.13     9465.49    168.93 o 
   2   6   4      177.49      211.86     51.24 o 
   4   6   4     2668.74     2684.82     73.51 o 
   6   6   4     1015.27     1009.42     54.36 o 
   8   6   4      212.51      202.89     22.16 o 
  10   6   4     8706.35     8988.57    171.90 o 
  12   6   4     1149.60     1056.72     93.25 o 
  14   6   4      281.20      224.91     42.30 o 
  16   6   4     1596.52     1478.61     69.26 o 
  18   6   4      807.09      868.49    136.11 o 
  20   6   4     1375.46     1463.78    109.63 o 
  22   6   4        9.31       -4.33     56.28 o 
 -29   7   4       82.16      100.62     35.94 o 
 -27   7   4       48.53      150.38     54.32 o 
 -25   7   4     1121.36     1074.54     94.30 o 
 -23   7   4        9.88      161.72     52.40 o 
 -21   7   4        1.50       45.14     69.26 o 
 -19   7   4     1143.47     1139.66     80.94 o 
 -17   7   4      979.52     1010.31     73.59 o 
 -15   7   4     3657.13     3583.95    119.03 o 
 -13   7   4       83.66       74.88     26.18 o 
 -11   7   4      149.51      166.27     35.27 o 
  -9   7   4      123.68      118.11     35.93 o 
  -7   7   4     3685.55     3810.71     65.12 o 
  -5   7   4     8223.22     8195.29     84.12 o 
  -3   7   4      329.49      317.12     34.35 o 
  -1   7   4     2926.95     3113.80     54.72 o 
   1   7   4       42.53       45.34     23.12 o 
   3   7   4      877.55      815.75     40.61 o 
   5   7   4     4550.87     4374.73    114.05 o 
   7   7   4     2188.62     2217.02    100.86 o 
   9   7   4        0.01       59.42     17.67 o 
  11   7   4      375.69      227.16     45.38 o 
  13   7   4        4.81       50.28     27.16 o 
  15   7   4     2780.70     2587.11     74.74 o 
  17   7   4       99.92       92.32     41.08 o 
  19   7   4       95.76      128.33     54.39 o 
  21   7   4     1016.67      906.90    127.70 o 
 -26   8   4        0.06      112.58     62.77 o 
 -24   8   4      365.62      401.13     73.59 o 
 -22   8   4       58.31      118.14     45.84 o 
 -20   8   4      311.70      298.59     79.00 o 
 -18   8   4     1529.00     1456.21     99.48 o 
 -16   8   4      372.97      280.28     49.58 o 
 -14   8   4       98.40       92.78     35.77 o 
 -12   8   4      640.49      644.52     66.23 o 
 -10   8   4     1702.34     1575.82     53.23 o 
  -8   8   4     2734.23     2651.19     71.06 o 
  -6   8   4      198.87      245.20     44.67 o 
  -4   8   4      379.38      434.05     42.77 o 
  -2   8   4     1777.35     1838.26     62.17 o 
   0   8   4     4273.53     3980.65    216.44 o 
   2   8   4       75.50      122.98     39.38 o 
   4   8   4      342.61      363.16     43.89 o 
   6   8   4      238.44      266.56     39.36 o 
   8   8   4      920.56      901.76     43.72 o 
  10   8   4       29.50       97.09     24.95 o 
  12   8   4      416.29      365.72     52.34 o 
  14   8   4      523.45      391.28     83.14 o 
  16   8   4      460.85      376.61     71.43 o 
  18   8   4       59.79       51.95     62.77 o 
  20   8   4       19.25       28.14     60.60 o 
 -25   9   4      443.59      452.15     57.62 o 
 -23   9   4      201.59      346.26     81.97 o 
 -21   9   4      423.42      451.47     71.88 o 
 -19   9   4      109.47      204.58     67.48 o 
 -17   9   4      308.26      328.71     62.34 o 
 -15   9   4      833.46      706.56     73.42 o 
 -13   9   4        4.10        6.61     43.13 o 
 -11   9   4      129.38       78.61     28.03 o 
  -9   9   4     1388.03     1374.84     75.09 o 
  -7   9   4      651.18      565.43     63.11 o 
  -5   9   4     4404.91     4457.13    112.09 o 
  -3   9   4        1.56       67.70     31.90 o 
  -1   9   4     1724.49     1608.42     71.48 o 
   1   9   4     2870.91     2823.35     80.81 o 
   3   9   4      382.59      496.09     55.12 o 
   5   9   4     2303.40     2068.15     81.94 o 
   7   9   4      330.46      354.77     52.50 o 
   9   9   4        1.63       24.34     29.72 o 
  11   9   4      184.30       89.58     76.84 o 
  13   9   4       90.48      113.82     75.76 o 
  15   9   4     2528.40     2712.05    287.87 o 
  17   9   4      491.13      324.67    110.39 o 
 -22  10   4      273.66      250.01     62.77 o 
 -20  10   4      153.70      144.49     55.19 o 
 -18  10   4        0.01      112.80     59.45 o 
 -16  10   4      610.84      575.72    101.32 o 
 -14  10   4      149.28      100.29     43.60 o 
 -12  10   4      432.83      479.42     83.33 o 
 -10  10   4      241.37      172.67     51.13 o 
  -8  10   4       12.81       51.59     27.35 o 
  -6  10   4      643.43      730.48     59.43 o 
  -4  10   4        9.74       37.68     26.65 o 
  -2  10   4       29.91       64.77     32.61 o 
   0  10   4      894.57      895.66     55.10 o 
   2  10   4     1101.27     1132.20     59.98 o 
   4  10   4        1.76       50.79     24.79 o 
   6  10   4      233.95      325.05     54.67 o 
   8  10   4        0.04       61.49     39.24 o 
  10  10   4     1050.99     1143.33     88.91 o 
  12  10   4      341.22      344.15    129.87 o 
  14  10   4      402.85      601.72    112.55 o 
 -19  11   4      939.78     1100.27     97.40 o 
 -17  11   4       14.07       60.05     56.28 o 
 -15  11   4      402.19      414.96     92.76 o 
 -13  11   4        7.37       51.06     38.47 o 
 -11  11   4       27.75       41.80     35.88 o 
  -9  11   4     1182.10     1314.62    202.94 o 
  -7  11   4      845.67     1042.97    163.68 o 
  -5  11   4       57.73       77.62     49.78 o 
  -3  11   4        5.71       68.38     51.32 o 
  -1  11   4      502.89      423.64    129.72 o 
   1  11   4      122.86      149.75     48.90 o 
   3  11   4      166.85      235.70     54.19 o 
   5  11   4      522.21      485.86     74.67 o 
   7  11   4       57.02       24.60     41.12 o 
   9  11   4     1568.91     1285.68    153.68 o 
  11  11   4      511.71      681.80    108.22 o 
 -14  12   4     1993.39     2113.55    139.25 o 
 -12  12   4      152.29      145.32     42.64 o 
 -10  12   4      369.08      230.73     57.20 o 
  -8  12   4      435.20      537.25     72.11 o 
  -6  12   4     1177.78     1430.87    269.47 o 
  -4  12   4     2951.41     3179.89    225.83 o 
  -2  12   4      556.88      580.59    124.46 o 
   0  12   4       87.94       77.40     47.62 o 
   2  12   4      541.31      644.18     68.12 o 
   4  12   4     1228.80     1238.06    158.00 o 
   8  12   4      170.36       71.43     73.59 o 
 -33   1   5      198.96      127.60     47.15 o 
 -31   1   5       38.67      103.38     49.23 o 
 -29   1   5     3867.04     4079.02    343.06 o 
 -27   1   5      641.55      671.34    129.87 o 
 -25   1   5        0.93       58.32     50.86 o 
 -23   1   5      222.78      254.90     73.35 o 
 -21   1   5      348.89      408.77     48.39 o 
 -19   1   5     6636.91     6933.90    144.05 o 
 -17   1   5      118.42      125.10     30.60 o 
 -15   1   5     2167.33     2173.92     51.43 o 
 -13   1   5     6164.63     6210.54     72.74 o 
 -11   1   5     1602.05     1440.46     43.14 o 
  -9   1   5    19271.46    20177.64    171.21 o 
  -7   1   5     2079.39     2019.25     36.79 o 
  -5   1   5       52.54       83.94     16.11 o 
  -3   1   5       52.37       42.29     16.87 o 
  -1   1   5     6945.40     6781.44     63.22 o 
   1   1   5       97.17       81.64     17.67 o 
   3   1   5     1360.52     1352.10     34.41 o 
   5   1   5     2678.17     2724.01     49.38 o 
   7   1   5      764.96     1002.77     32.67 o 
   9   1   5     1367.47     1336.41     42.23 o 
  11   1   5      537.40      468.09     32.20 o 
  13   1   5        1.25       45.62     28.08 o 
  15   1   5      889.80      797.30     54.72 o 
  17   1   5      285.64      273.04     45.39 o 
  19   1   5      482.23      475.43     92.67 o 
  21   1   5       86.52       38.68     28.60 o 
  23   1   5       92.73      105.43     47.37 o 
  25   1   5      166.15      283.20     77.92 o 
 -34   2   5      436.22      524.10    138.52 o 
 -32   2   5      403.92      290.04     70.40 o 
 -30   2   5      187.03      118.43     41.56 o 
 -28   2   5      271.23      207.95     69.26 o 
 -26   2   5     3476.28     3112.35    212.12 o 
 -24   2   5     3079.93     3119.37    125.88 o 
 -22   2   5      700.56      663.22     58.78 o 
 -20   2   5      820.78      820.80     46.30 o 
 -18   2   5      721.72      636.62     53.96 o 
 -16   2   5     6589.78     6525.84    118.33 o 
 -14   2   5     2775.67     2502.79    102.47 o 
 -12   2   5     5940.60     5839.29     70.09 o 
 -10   2   5      129.77      107.95     17.45 o 
  -8   2   5    14420.79    14529.63    167.14 o 
  -6   2   5     1129.70      976.83     29.76 o 
  -4   2   5     1367.31     1304.29     37.97 o 
  -2   2   5     5181.48     4977.64     84.83 o 
   0   2   5       74.42       47.81     33.26 o 
   2   2   5     9027.60     8880.18    137.87 o 
   4   2   5    19398.34    20176.62    203.40 o 
   6   2   5      304.00      269.66     26.55 o 
   8   2   5      573.62      609.55     46.46 o 
  10   2   5      174.41      271.76     36.77 o 
  12   2   5     2807.27     2917.53     54.74 o 
  14   2   5     3120.96     3069.72     70.36 o 
  16   2   5      793.68      619.89     51.37 o 
  18   2   5      263.24      281.90     49.15 o 
  20   2   5     1748.49     1766.19     63.85 o 
  22   2   5      197.53      148.67     48.70 o 
  24   2   5     2619.03     2843.36    168.57 o 
 -33   3   5        0.14       38.87     35.10 o 
 -31   3   5       46.08      172.48     49.30 o 
 -29   3   5      222.50      143.94     45.91 o 
 -27   3   5       58.75      118.97     48.70 o 
 -25   3   5      329.02      391.80     69.69 o 
 -23   3   5     1995.21     2034.68    115.80 o 
 -21   3   5     3074.59     3063.29     87.37 o 
 -19   3   5     1713.11     1647.79     76.85 o 
 -17   3   5      803.77      786.85     57.09 o 
 -15   3   5     1080.50     1082.32     42.16 o 
 -13   3   5      656.65      664.50     45.30 o 
 -11   3   5     1550.11     1354.41     44.11 o 
  -9   3   5     2474.02     2546.26     52.25 o 
  -7   3   5     2360.97     2339.12     46.41 o 
  -5   3   5      188.35      176.58     17.55 o 
  -3   3   5      562.13      548.69     28.31 o 
  -1   3   5      547.54      469.60     48.79 o 
   1   3   5      280.46      375.31     47.84 o 
   3   3   5     4695.24     4983.82    136.36 o 
   5   3   5     9844.44    10310.04    159.65 o 
   7   3   5        4.97       35.89     15.31 o 
   9   3   5     4186.24     3883.16     85.91 o 
  11   3   5      190.51      117.49     26.95 o 
  13   3   5    14686.23    15249.05    241.15 o 
  15   3   5     6337.83     6387.03    124.47 o 
  17   3   5      137.84      165.95     36.87 o 
  19   3   5      791.04      855.86     48.82 o 
  21   3   5      858.29      828.68     75.47 o 
  23   3   5      219.12      229.11     81.17 o 
 -32   4   5      337.61      412.59     73.93 o 
 -30   4   5     1369.86     1162.31    227.27 o 
 -28   4   5      338.23      244.18     95.24 o 
 -26   4   5      715.59      744.57     90.91 o 
 -24   4   5      890.08     1015.66     77.28 o 
 -22   4   5     1633.02     1619.39     77.01 o 
 -20   4   5     5598.77     5464.03    109.62 o 
 -18   4   5       15.13       85.09     31.08 o 
 -16   4   5       61.30       88.91     28.89 o 
 -14   4   5       29.77       79.17     28.47 o 
 -12   4   5     7198.22     8250.82    140.66 o 
 -10   4   5    16451.23    17749.68    192.97 o 
  -8   4   5      640.64      702.84     40.80 o 
  -6   4   5     1150.88     1221.99     45.59 o 
  -4   4   5     4388.44     4325.06     92.79 o 
  -2   4   5     1779.66     1776.27     48.13 o 
   0   4   5     6420.34     6441.58     91.09 o 
   2   4   5        7.71       52.14     41.08 o 
   4   4   5      400.85      401.32     36.55 o 
   6   4   5     1529.78     1542.46     65.92 o 
   8   4   5       17.59       67.44     33.59 o 
  10   4   5    11750.89    12113.74    139.46 o 
  12   4   5       12.54       93.59     45.61 o 
  14   4   5      514.30      582.69     61.36 o 
  16   4   5     1034.75     1149.09     60.86 o 
  18   4   5        7.90       55.60     22.06 o 
  20   4   5      360.43      371.59     65.60 o 
  22   4   5      135.73      111.29     49.72 o 
  24   4   5        1.97       17.32     56.28 o 
 -31   5   5      695.79     1083.24    194.80 o 
 -29   5   5       58.93      114.28     45.23 o 
 -27   5   5      553.71      559.64    101.77 o 
 -25   5   5      259.62      309.48     62.53 o 
 -23   5   5        0.14       38.00     64.93 o 
 -21   5   5       62.89      104.89     46.66 o 
 -19   5   5      334.52      304.43     37.47 o 
 -17   5   5     2164.84     2173.96     57.91 o 
 -15   5   5     2343.68     2069.49     53.44 o 
 -13   5   5      642.06      568.78     50.65 o 
 -11   5   5     8495.38     9053.89    166.32 o 
  -9   5   5      700.97      933.72     41.58 o 
  -7   5   5      296.42      283.16     30.47 o 
  -5   5   5     4916.52     5276.17     94.26 o 
  -3   5   5     9145.19     9254.07    148.10 o 
  -1   5   5      286.88      217.33     39.07 o 
   1   5   5     2298.32     2204.08     46.15 o 
   3   5   5     1369.26     1339.99     34.18 o 
   5   5   5      977.57      947.10     52.44 o 
   7   5   5      872.10      846.63     25.46 o 
   9   5   5    13210.08    13906.75    381.28 o 
  11   5   5      189.63      153.15     25.01 o 
  13   5   5       35.47       68.79     24.04 o 
  15   5   5       62.57       58.77     34.61 o 
  17   5   5      443.33      406.56     41.75 o 
  19   5   5      467.43      579.87     64.38 o 
  21   5   5      840.67      878.51     94.15 o 
 -30   6   5        2.51       43.66     40.04 o 
 -28   6   5       66.51      103.47     49.40 o 
 -26   6   5       86.28       64.57     44.03 o 
 -24   6   5      232.54      221.63     54.19 o 
 -22   6   5      152.39      194.91     56.45 o 
 -20   6   5      261.52      302.16     90.91 o 
 -18   6   5      786.27      769.62     66.49 o 
 -16   6   5      123.86      148.56     36.55 o 
 -14   6   5      434.22      437.83     42.70 o 
 -12   6   5       18.47       98.24     30.11 o 
 -10   6   5      218.10      199.49     34.79 o 
  -8   6   5      747.24      802.25     41.05 o 
  -6   6   5      477.01      560.18     45.67 o 
  -4   6   5      248.89      264.23     35.30 o 
  -2   6   5      284.56      278.22     36.58 o 
   0   6   5      184.65      278.95     42.66 o 
   2   6   5      823.64      978.53     59.04 o 
   4   6   5      170.15      244.79     20.63 o 
   6   6   5      161.68      186.97     43.74 o 
   8   6   5      209.13      287.14     37.38 o 
  10   6   5     2942.44     3043.00     94.85 o 
  12   6   5      305.60      379.16     56.28 o 
  14   6   5      485.33      499.87     42.80 o 
  16   6   5      339.10      343.18     66.02 o 
  18   6   5       15.19       92.48     30.07 o 
  20   6   5      217.00      294.36    103.89 o 
  22   6   5       93.82      216.44     93.07 o 
 -29   7   5        1.04       10.87     36.64 o 
 -27   7   5       41.33      115.71     49.30 o 
 -25   7   5     1015.90     1083.43     98.00 o 
 -23   7   5      261.79      211.16     57.38 o 
 -21   7   5      797.75      772.09     71.06 o 
 -19   7   5      190.37      152.73     66.02 o 
 -17   7   5     1083.89     1106.97    114.50 o 
 -15   7   5     2125.19     1899.26     77.28 o 
 -13   7   5      181.24      173.06     31.20 o 
 -11   7   5        0.09       75.11     33.54 o 
  -9   7   5       69.35       92.99     28.67 o 
  -7   7   5       36.48      151.50     33.42 o 
  -5   7   5     3545.03     3455.59     59.06 o 
  -3   7   5     2189.06     1944.06     77.13 o 
  -1   7   5        8.12       80.76     20.98 o 
   1   7   5       18.52      114.41     31.56 o 
   3   7   5      622.62      602.05     64.93 o 
   5   7   5      512.69      577.91    138.52 o 
   7   7   5       87.61      104.57     29.97 o 
   9   7   5      934.51      929.07    185.06 o 
  11   7   5       93.16      162.77     40.08 o 
  13   7   5      497.06      491.76    100.87 o 
  15   7   5      133.46       89.20     30.58 o 
  17   7   5        3.00      125.54     86.58 o 
  19   7   5       55.96       10.82     62.77 o 
 -26   8   5      778.01      796.91     84.01 o 
 -24   8   5       92.38       46.54     41.32 o 
 -22   8   5      342.24      213.20     62.53 o 
 -20   8   5      960.29     1335.41     87.20 o 
 -18   8   5        3.90       75.00     50.86 o 
 -16   8   5     1734.22     1702.92     94.85 o 
 -14   8   5       15.54       59.03     33.69 o 
 -12   8   5      839.75      798.00     64.37 o 
 -10   8   5    17517.21    18277.60    398.94 o 
  -8   8   5     2665.94     2790.01     79.83 o 
  -6   8   5       80.43      115.27     33.33 o 
  -4   8   5      745.46      675.65     64.00 o 
  -2   8   5      211.72      204.80     35.28 o 
   0   8   5     7862.96     7978.03    167.82 o 
   2   8   5     1043.67      926.53     66.79 o 
   4   8   5      193.05      161.30     61.69 o 
   6   8   5     1153.88     1531.71    194.80 o 
   8   8   5     3006.79     2945.86    205.62 o 
  10   8   5     2295.75     2067.25    152.59 o 
  12   8   5       62.56       62.77     69.26 o 
  14   8   5      175.05      181.81     75.76 o 
  16   8   5     2789.77     3348.40    341.98 o 
  18   8   5      845.97      857.12    114.72 o 
 -25   9   5      180.43      159.98     43.12 o 
 -23   9   5       11.71       18.81     39.44 o 
 -21   9   5       48.19       25.97     39.79 o 
 -19   9   5       93.27      181.76     62.53 o 
 -17   9   5       17.71       23.77     39.70 o 
 -15   9   5      572.75      551.93     60.09 o 
 -13   9   5     3534.70     3466.36    133.60 o 
 -11   9   5       24.39       36.76     41.31 o 
  -9   9   5      617.00      528.29     75.76 o 
  -7   9   5     1306.23     1293.02     62.44 o 
  -5   9   5     1765.94     1669.80    110.98 o 
  -3   9   5     1010.93      974.42     45.89 o 
  -1   9   5      818.08      921.54     53.18 o 
   1   9   5     2663.82     2773.93     93.61 o 
   3   9   5      417.96      499.67     81.55 o 
   5   9   5      683.32      621.96     53.75 o 
   7   9   5       33.69       18.13     27.06 o 
   9   9   5      384.67      508.65    136.36 o 
  11   9   5      374.87      450.21    123.37 o 
  13   9   5      725.35      796.52    125.54 o 
  15   9   5      654.61      954.52    132.03 o 
 -22  10   5       25.05       65.60     41.90 o 
 -20  10   5        0.48      104.69     77.92 o 
 -18  10   5      622.88      543.23     72.28 o 
 -16  10   5      700.35      729.21     75.66 o 
 -14  10   5      768.98      818.90    133.05 o 
 -12  10   5       61.53      118.68     68.18 o 
 -10  10   5      170.90      164.04     47.34 o 
  -8  10   5      211.63      189.36     37.80 o 
  -6  10   5     1351.20     1388.04     87.60 o 
  -4  10   5        0.68       71.74     46.35 o 
  -2  10   5       26.35       35.41     21.61 o 
   0  10   5      403.84      432.94     86.74 o 
   2  10   5      612.63      713.03     56.70 o 
   4  10   5     1296.63     1224.20     62.59 o 
   6  10   5      324.95      362.50     75.21 o 
   8  10   5       43.66      158.00     64.93 o 
  10  10   5       20.15      149.35    119.04 o 
  12  10   5      590.71      666.65    142.85 o 
  14  10   5      316.39      339.82    110.39 o 
 -19  11   5      528.22      589.96    137.44 o 
 -17  11   5      254.88      174.20     47.37 o 
 -15  11   5      134.29      181.91     52.53 o 
 -13  11   5      275.54      256.39     61.69 o 
 -11  11   5      336.97      241.98     84.41 o 
  -9  11   5        4.86      101.47     36.38 o 
  -7  11   5       82.94      259.02     63.43 o 
  -5  11   5      287.92      351.34     83.33 o 
  -3  11   5     1695.59     1586.58    236.16 o 
  -1  11   5      388.45      348.00     77.92 o 
   1  11   5      622.22      577.98    101.73 o 
   3  11   5      138.26      120.54     31.33 o 
   5  11   5      234.84      331.16    127.70 o 
   7  11   5      619.99      772.71    125.54 o 
   9  11   5      378.89      341.98     99.56 o 
 -14  12   5      165.83      100.49     36.80 o 
 -12  12   5      527.42      576.41     66.41 o 
 -10  12   5      150.45      219.37     60.31 o 
  -8  12   5      130.86      123.93     67.10 o 
  -6  12   5        9.66       41.89     35.71 o 
  -4  12   5        4.28       15.62     27.76 o 
  -2  12   5       84.61       58.53     35.06 o 
   0  12   5      241.87      367.96    125.54 o 
   2  12   5      113.25       99.56     75.76 o 
   4  12   5       41.71      188.31    103.89 o 
   6  12   5     1642.68     2108.17    209.95 o 
 -34   0   6      933.15      880.93    173.16 o 
 -32   0   6      628.14      941.53    129.87 o 
 -30   0   6      663.80      664.49    158.00 o 
 -28   0   6     1132.77     1272.70    132.03 o 
 -26   0   6     4184.03     4857.02    274.88 o 
 -24   0   6      230.50      149.35     67.10 o 
 -22   0   6      145.94      127.91     72.51 o 
 -20   0   6      124.14      191.78     56.63 o 
 -18   0   6    19062.89    20294.20    670.19 o 
 -16   0   6     2360.16     2096.37     77.88 o 
 -14   0   6     1048.28     1050.02     76.34 o 
 -12   0   6      693.28      828.34     94.15 o 
 -10   0   6     1658.44     1582.70     72.75 o 
  -8   0   6      270.78      340.63     36.80 o 
  -6   0   6     4185.27     4064.74     67.99 o 
  -4   0   6     8905.21     8848.26    151.51 o 
  -2   0   6       76.83       79.96     21.64 o 
   0   0   6     1118.83      966.76     41.12 o 
   2   0   6      568.74      584.53     48.90 o 
   4   0   6    26767.11    28459.69    546.52 o 
   6   0   6     3634.68     4175.75    266.23 o 
   8   0   6      171.03      104.65     37.88 o 
  10   0   6     5512.18     5669.10    111.47 o 
  12   0   6      489.05      499.39     89.82 o 
  14   0   6     6253.02     6313.81    134.20 o 
  16   0   6      277.30      281.81    109.30 o 
  18   0   6     2844.36     2483.45    108.22 o 
  20   0   6     3383.50     3898.17    794.35 o 
  22   0   6      180.11      168.83     58.44 o 
  24   0   6      772.22      831.15     97.40 o 
 -33   1   6      180.43      158.00     77.92 o 
 -31   1   6        0.15       91.47     33.63 o 
 -29   1   6     1023.75     1101.44     81.97 o 
 -27   1   6     2369.84     2283.06    115.80 o 
 -25   1   6      101.79      186.23     59.45 o 
 -23   1   6      943.76      975.03     78.38 o 
 -21   1   6     1346.32     1246.01     56.75 o 
 -19   1   6      929.12      971.71     48.25 o 
 -17   1   6     5702.85     6146.73    121.44 o 
 -15   1   6      440.54      502.13     47.04 o 
 -13   1   6     8316.51     8653.57    107.67 o 
 -11   1   6     6242.77     5954.56     68.24 o 
  -9   1   6      926.46      896.82     47.58 o 
  -7   1   6     5829.91     5888.26     82.48 o 
  -5   1   6     1227.54     1093.46     30.82 o 
  -3   1   6     4097.58     4336.40     50.01 o 
  -1   1   6     3579.94     3211.38     38.49 o 
   1   1   6      254.54      298.97     28.12 o 
   3   1   6       37.39       48.49     14.01 o 
   5   1   6      217.26      320.13     30.21 o 
   7   1   6     2356.20     2747.98     61.31 o 
   9   1   6      790.70      657.11     33.94 o 
  11   1   6      515.43      594.97     43.43 o 
  13   1   6      149.37      143.87     24.85 o 
  15   1   6      864.34      850.94     46.24 o 
  17   1   6       40.00       62.93     21.07 o 
  19   1   6      591.89      568.43     85.39 o 
  21   1   6       18.89      104.98     33.67 o 
  23   1   6      112.80      116.60     27.19 o 
 -34   2   6       14.03       28.24     31.62 o 
 -32   2   6      236.83      208.14     55.47 o 
 -30   2   6      244.44      260.07     88.74 o 
 -28   2   6      278.80      202.41     45.56 o 
 -26   2   6      208.61      174.86     46.21 o 
 -24   2   6      523.73      516.34    106.06 o 
 -22   2   6      282.42      238.39     30.36 o 
 -20   2   6     1005.41     1045.57     59.05 o 
 -18   2   6      240.39      236.32     32.01 o 
 -16   2   6       56.41      120.35     31.04 o 
 -14   2   6     4509.48     4680.23     96.54 o 
 -12   2   6      850.81      868.24     49.99 o 
 -10   2   6     4383.62     4295.11     56.41 o 
  -8   2   6      660.39      652.69     28.40 o 
  -6   2   6      959.35     1018.50     36.25 o 
  -4   2   6     9916.77     9885.09     80.32 o 
  -2   2   6      476.24      432.76     26.28 o 
   0   2   6      979.80     1002.76     56.65 o 
   2   2   6     1431.58     1369.43     47.99 o 
   4   2   6       48.13       56.88     12.41 o 
   6   2   6     9872.59    10199.16    175.85 o 
   8   2   6     3209.93     3459.79     87.64 o 
  10   2   6     2250.31     2170.03     44.97 o 
  12   2   6     1216.39     1088.09     39.12 o 
  14   2   6       57.31      120.99     27.47 o 
  16   2   6      141.59      117.05     20.18 o 
  18   2   6        0.25       66.78     28.57 o 
  20   2   6      127.28       90.91     32.47 o 
  22   2   6       58.99       81.48     36.64 o 
 -33   3   6      145.47      166.42     54.08 o 
 -31   3   6       91.72      134.65     42.01 o 
 -29   3   6       92.10       79.25     39.44 o 
 -27   3   6        0.29       96.80     26.68 o 
 -25   3   6      162.22      218.87     47.18 o 
 -23   3   6       60.22      218.15     57.92 o 
 -21   3   6        3.41       39.43     30.30 o 
 -19   3   6      536.83      489.69     38.81 o 
 -17   3   6      552.27      454.49     48.47 o 
 -15   3   6     5421.22     5353.23    151.83 o 
 -13   3   6        3.11       58.75     32.08 o 
 -11   3   6       76.67      104.73     25.53 o 
  -9   3   6     1006.41      902.79     47.73 o 
  -7   3   6        0.03       35.94     20.51 o 
  -5   3   6     3079.28     3110.74     52.83 o 
  -3   3   6     4497.89     4351.25     53.71 o 
  -1   3   6    11071.45    11825.91    200.48 o 
   1   3   6    14500.33    15675.37    247.17 o 
   3   3   6      122.17       99.56     46.82 o 
   5   3   6      573.72      575.76     41.57 o 
   7   3   6      270.86      238.76     30.20 o 
   9   3   6     2009.82     2035.69     55.92 o 
  11   3   6     2500.45     2603.20     62.66 o 
  13   3   6      727.89      664.91     52.70 o 
  15   3   6     3050.50     2979.00    115.64 o 
  17   3   6      335.28      329.31     50.64 o 
  19   3   6        7.69       21.76     37.88 o 
  21   3   6      110.12      126.06     42.44 o 
  23   3   6      821.89      742.41     99.56 o 
 -32   4   6      619.72      673.10     80.08 o 
 -30   4   6       52.81       27.22     41.95 o 
 -28   4   6      275.78      302.81    123.37 o 
 -26   4   6       79.82       43.91     41.56 o 
 -24   4   6     1693.44     1580.21    143.94 o 
 -22   4   6       51.51      146.13     53.31 o 
 -20   4   6      938.49      980.24     47.50 o 
 -18   4   6     2567.05     2599.44     91.55 o 
 -16   4   6     8557.75     8920.07    177.26 o 
 -14   4   6     3685.09     4059.73     89.86 o 
 -12   4   6       47.94       85.40     26.87 o 
 -10   4   6     2904.16     2914.46     64.22 o 
  -8   4   6     1872.46     1844.14     41.57 o 
  -6   4   6     3176.63     3140.47     52.20 o 
  -4   4   6     1037.24     1010.63     61.44 o 
  -2   4   6      760.75      742.61     82.25 o 
   0   4   6    15911.85    18034.20    558.43 o 
   2   4   6     3173.84     3525.34    116.90 o 
   4   4   6     3131.17     3038.04    120.88 o 
   6   4   6       33.38       45.02     41.55 o 
   8   4   6       22.90       65.30     15.70 o 
  10   4   6     1193.67     1316.71     48.13 o 
  12   4   6      159.15      187.48     43.56 o 
  14   4   6      406.18      384.80     58.77 o 
  16   4   6        5.28       48.91     18.26 o 
  18   4   6      147.76       88.17     72.51 o 
  20   4   6      692.88      781.37    114.72 o 
  22   4   6       13.44      127.70     75.76 o 
 -31   5   6        0.40       97.19     42.59 o 
 -29   5   6       13.59      109.38     57.01 o 
 -27   5   6        9.06       83.80     41.56 o 
 -25   5   6     4501.38     4182.18    207.17 o 
 -23   5   6      639.82      728.05     95.57 o 
 -21   5   6      452.61      394.90    116.88 o 
 -19   5   6       37.00      103.97     57.80 o 
 -17   5   6      750.78      791.37     50.92 o 
 -15   5   6     1681.88     1679.54    109.01 o 
 -13   5   6     1570.78     1529.93     58.68 o 
 -11   5   6      109.77      155.64     44.73 o 
  -9   5   6      502.52      661.38     54.33 o 
  -7   5   6      189.52      159.96     36.86 o 
  -5   5   6       65.53       58.44     22.18 o 
  -3   5   6      185.24      159.41     26.67 o 
  -1   5   6     4217.46     4817.49    120.77 o 
   1   5   6       73.15       43.97     48.69 o 
   3   5   6     1423.45     1429.27     79.41 o 
   5   5   6       69.67      128.75     53.31 o 
   7   5   6      766.76      760.70     21.03 o 
   9   5   6     9477.75     9730.32    158.15 o 
  11   5   6     4339.41     4534.26    129.87 o 
  13   5   6      707.09      712.77     45.10 o 
  15   5   6      164.72      224.01     36.07 o 
  17   5   6       10.70       36.38     29.49 o 
  19   5   6      359.89      270.56     93.07 o 
  21   5   6        0.19       -8.66     64.93 o 
 -30   6   6     1584.04     1745.24    330.08 o 
 -28   6   6     1078.35      936.60     95.43 o 
 -26   6   6      202.31      287.74     73.19 o 
 -24   6   6      159.13      159.88     68.18 o 
 -22   6   6      188.83      161.60     44.67 o 
 -20   6   6     6791.60     7054.75    204.93 o 
 -18   6   6     2643.39     2715.62     77.30 o 
 -16   6   6      110.19      135.83     26.24 o 
 -14   6   6     1179.91     1015.86     57.48 o 
 -12   6   6      135.80      151.18     30.61 o 
 -10   6   6     4681.08     4563.65     67.74 o 
  -8   6   6      580.66      617.42     52.11 o 
  -6   6   6       19.95       77.17     24.71 o 
  -4   6   6     1408.49     1355.37     43.46 o 
  -2   6   6      977.94      975.07     68.61 o 
   0   6   6     3846.45     3663.08     41.83 o 
   2   6   6      837.08      791.50     49.32 o 
   4   6   6      129.04      186.14    116.88 o 
   6   6   6      389.08      431.00     46.24 o 
   8   6   6      363.15      360.90     29.47 o 
  10   6   6      405.10      372.65     38.24 o 
  12   6   6       62.39       91.17     57.71 o 
  14   6   6       84.24      134.20     71.43 o 
  16   6   6     1437.39     1385.25    153.68 o 
  18   6   6     1218.64     1127.68    160.17 o 
  20   6   6       54.01      149.35     84.41 o 
 -29   7   6      101.24      142.51     39.01 o 
 -27   7   6       25.99       12.99     36.73 o 
 -25   7   6       15.33      100.00     47.64 o 
 -23   7   6       90.75       69.92     51.47 o 
 -21   7   6      437.37      345.31     69.02 o 
 -19   7   6      715.41      810.73     63.43 o 
 -17   7   6        5.27       18.82     29.75 o 
 -15   7   6     2167.09     2212.01     78.55 o 
 -13   7   6      475.95      515.29     55.99 o 
 -11   7   6      122.60      145.49     31.24 o 
  -9   7   6     1754.06     1773.29     54.57 o 
  -7   7   6      185.39      173.30     27.12 o 
  -5   7   6     2576.32     2666.27     60.83 o 
  -3   7   6      217.13      220.97     31.92 o 
  -1   7   6       57.76       46.59     19.42 o 
   1   7   6     5986.31     6161.81    141.91 o 
   3   7   6     3032.93     2965.25     64.82 o 
   5   7   6      158.48      119.37     20.08 o 
   7   7   6      540.14      488.24     46.69 o 
   9   7   6      267.71      270.18     40.42 o 
  11   7   6     1192.70     1310.38     74.72 o 
  13   7   6     2633.55     2950.14    610.37 o 
  15   7   6       46.74      196.96     73.59 o 
  17   7   6        5.71       88.74     69.26 o 
  19   7   6      725.32     1346.29    155.84 o 
 -28   8   6       19.49       39.71     39.70 o 
 -26   8   6       18.28       51.95     68.18 o 
 -24   8   6       51.90      168.39     46.82 o 
 -22   8   6      100.66      148.70     60.31 o 
 -20   8   6     1174.99     1061.56     74.22 o 
 -18   8   6       68.99      142.85     77.92 o 
 -16   8   6      158.95      162.09     34.34 o 
 -14   8   6      341.24      227.18     38.41 o 
 -12   8   6      701.72      598.62     70.74 o 
 -10   8   6     3372.90     3588.38     81.54 o 
  -8   8   6     2670.28     2619.26     66.26 o 
  -6   8   6     1303.90     1461.82     87.43 o 
  -4   8   6     2343.24     2316.94    101.80 o 
  -2   8   6     1996.02     2121.84     59.85 o 
   0   8   6       10.65       51.56     31.50 o 
   2   8   6        0.93       21.85     14.65 o 
   4   8   6      757.54      730.20     61.36 o 
   6   8   6       62.42       60.63     32.13 o 
   8   8   6     1146.64      990.98     46.11 o 
  10   8   6      145.52      118.97     31.38 o 
  12   8   6      176.46      272.72    108.22 o 
  14   8   6      271.89      201.29    110.39 o 
  16   8   6        6.07       84.41     67.10 o 
 -25   9   6      731.97      931.20     92.13 o 
 -23   9   6      225.09      199.19     53.31 o 
 -21   9   6      220.47      183.05     60.32 o 
 -19   9   6        1.95       28.34     55.19 o 
 -17   9   6      231.61      237.66     62.46 o 
 -15   9   6       59.63       31.97     51.95 o 
 -13   9   6      439.87      423.80     69.99 o 
 -11   9   6       68.25       94.99     34.56 o 
  -9   9   6     7032.90     7373.18    286.46 o 
  -7   9   6      374.77      378.09     46.28 o 
  -5   9   6     2968.87     2875.82     99.27 o 
  -3   9   6       38.52       60.06     28.70 o 
  -1   9   6     1289.79     1478.82     63.89 o 
   1   9   6      569.53      476.19     96.09 o 
   3   9   6      877.66      815.94    103.89 o 
   5   9   6        0.12       65.54     19.03 o 
   7   9   6      372.50      297.25     68.43 o 
   9   9   6      229.70      363.63    116.88 o 
  11   9   6      890.46     1188.28    151.51 o 
  13   9   6      112.55      303.02    119.04 o 
  15   9   6        3.37       56.28     62.77 o 
 -22  10   6        1.01        3.64     45.45 o 
 -20  10   6     1098.37     1065.25    110.39 o 
 -18  10   6      331.51      340.80     56.45 o 
 -16  10   6      181.34      153.05     43.90 o 
 -14  10   6     1638.65     1522.80    228.83 o 
 -12  10   6       55.72      104.12     39.26 o 
 -10  10   6      612.83      605.51    110.39 o 
  -8  10   6      120.06      103.29     31.49 o 
  -6  10   6       29.55       68.54     32.34 o 
  -4  10   6       71.98      100.69     32.59 o 
  -2  10   6      407.75      509.17    102.81 o 
   0  10   6      833.35      712.36     55.19 o 
   2  10   6      355.84      212.12     84.41 o 
   4  10   6       30.75      116.88     71.43 o 
   6  10   6      983.52      880.93    142.85 o 
   8  10   6      270.94      432.89    132.03 o 
  10  10   6      210.14      235.92     90.91 o 
  12  10   6      586.52      619.03     90.91 o 
 -19  11   6      287.05      356.66     73.83 o 
 -17  11   6       84.50       37.37     85.50 o 
 -15  11   6      259.00      176.63     51.97 o 
 -13  11   6        0.04       36.31     54.11 o 
 -11  11   6      487.34      620.58     69.52 o 
  -9  11   6      240.91      199.32     37.59 o 
  -7  11   6      698.78      768.66    127.70 o 
  -5  11   6        0.13       68.93     37.63 o 
  -3  11   6       34.59       65.47     56.28 o 
  -1  11   6      296.73      200.05     44.72 o 
   1  11   6      356.52      391.76    108.22 o 
   3  11   6      177.54       34.63     67.10 o 
   5  11   6      597.47      642.84    119.04 o 
   7  11   6      193.49      199.13     90.91 o 
 -14  12   6      170.39      141.79     45.13 o 
 -12  12   6      151.79      228.80     60.76 o 
 -10  12   6      124.42      197.09    108.22 o 
  -8  12   6      501.48      551.24     66.06 o 
  -6  12   6     1337.28     1419.49    102.24 o 
  -4  12   6        2.28       51.95     64.93 o 
  -2  12   6       34.09       64.93     69.26 o 
   0  12   6      180.26      225.10     86.58 o 
   2  12   6      246.96      201.29    103.89 o 
 -33   1   7      257.25      152.52     44.70 o 
 -31   1   7     1537.85     1261.02    133.47 o 
 -29   1   7        4.26       73.59     41.57 o 
 -27   1   7       12.31       60.91     32.03 o 
 -25   1   7      662.13      655.54     89.97 o 
 -23   1   7      647.92      692.54     90.29 o 
 -21   1   7      404.25      365.60     62.79 o 
 -19   1   7     2863.29     2919.11     81.98 o 
 -17   1   7     2892.21     2816.74     69.25 o 
 -15   1   7       11.75       47.22     19.07 o 
 -13   1   7     3252.48     3391.65     58.98 o 
 -11   1   7     2246.88     2034.93     44.92 o 
  -9   1   7      473.97      593.72     69.04 o 
  -7   1   7     1353.08     1481.67     43.89 o 
  -5   1   7     7833.20     8028.53     73.22 o 
  -3   1   7     5743.09     5962.44    109.97 o 
  -1   1   7     9102.27     8895.32    111.49 o 
   1   1   7      617.95      578.54     42.64 o 
   3   1   7     1597.99     1652.39     44.05 o 
   5   1   7     6092.47     6426.40    138.73 o 
   7   1   7      253.37      303.69     25.99 o 
   9   1   7     1539.69     1677.22     42.42 o 
  11   1   7      309.57      295.53     31.93 o 
  13   1   7      100.66       94.70     25.62 o 
  15   1   7     6382.46     6213.16    201.51 o 
  17   1   7      355.53      346.10     48.57 o 
  19   1   7      182.27      153.68     36.73 o 
  21   1   7      210.22      260.37     60.60 o 
 -34   2   7       60.57      119.16     43.44 o 
 -32   2   7       66.33       80.94     40.24 o 
 -30   2   7      253.46      171.67     57.36 o 
 -28   2   7       44.38       76.93     33.63 o 
 -26   2   7     2863.40     3136.13    194.02 o 
 -24   2   7       76.68      114.72     44.54 o 
 -22   2   7      311.43      264.69     32.78 o 
 -20   2   7     1531.44     1592.32     56.42 o 
 -18   2   7     1681.80     1964.84    100.46 o 
 -16   2   7     4120.98     3828.60     86.85 o 
 -14   2   7       19.75       65.36     27.62 o 
 -12   2   7     1141.82     1029.06     60.20 o 
 -10   2   7     3538.47     3531.95     57.57 o 
  -8   2   7     2181.19     2204.60     52.23 o 
  -6   2   7    14718.69    15272.19    189.59 o 
  -4   2   7      739.74      759.14     38.24 o 
  -2   2   7     1301.04     1352.66     24.13 o 
   0   2   7     5538.31     5161.55    139.43 o 
   2   2   7        4.93       26.87     14.74 o 
   4   2   7      469.80      420.30     32.03 o 
   6   2   7        7.43       25.86     30.62 o 
   8   2   7      726.96      646.94     38.44 o 
  10   2   7     5733.82     6045.46    107.70 o 
  12   2   7       91.53       79.80     23.30 o 
  14   2   7      798.78      718.83     40.94 o 
  16   2   7      965.99      862.31     39.88 o 
  18   2   7        0.04       24.23     21.79 o 
  20   2   7     1165.69     1109.94    104.98 o 
  22   2   7       20.04       17.32     45.45 o 
 -33   3   7      135.93      130.79     28.24 o 
 -31   3   7       35.31       84.41     54.11 o 
 -29   3   7     1186.68      994.93    175.94 o 
 -27   3   7     1871.75     1850.60    135.59 o 
 -25   3   7        7.75       76.54     41.57 o 
 -23   3   7      219.78      205.62     69.26 o 
 -21   3   7     1018.40     1007.71     45.36 o 
 -19   3   7     1326.32     1341.43     48.63 o 
 -17   3   7      562.80      664.34     51.44 o 
 -15   3   7       13.07       54.84     29.64 o 
 -13   3   7      492.16      461.33     44.87 o 
 -11   3   7     3356.85     3436.38     71.00 o 
  -9   3   7      331.82      349.63     38.74 o 
  -7   3   7      936.60      855.11     43.41 o 
  -5   3   7      815.94      731.67     45.83 o 
  -3   3   7      487.19      473.49     61.22 o 
  -1   3   7    10568.61    11600.95    265.51 o 
   1   3   7      229.76      244.84     40.54 o 
   3   3   7      176.07      201.58     52.76 o 
   5   3   7     3278.44     3170.35     91.00 o 
   7   3   7       66.95       91.59     18.74 o 
   9   3   7       12.68       41.94     12.33 o 
  11   3   7     1242.61     1250.92     45.11 o 
  13   3   7     1344.64     1248.28     53.47 o 
  15   3   7      562.11      630.26     46.68 o 
  17   3   7      103.99       69.67     24.22 o 
  19   3   7      297.27      292.20     95.24 o 
  21   3   7       54.03       49.78     51.95 o 
 -32   4   7      127.06      126.57     44.24 o 
 -30   4   7     1214.98     1253.71    107.70 o 
 -28   4   7       98.45      131.61     46.21 o 
 -26   4   7      617.84      718.91    152.59 o 
 -24   4   7     3120.34     3020.94    176.40 o 
 -22   4   7      635.54      584.58     69.52 o 
 -20   4   7     3082.18     3183.02     94.07 o 
 -18   4   7      718.80      747.68     88.41 o 
 -16   4   7       34.82       88.40     28.67 o 
 -14   4   7     8620.43     8947.41    176.04 o 
 -12   4   7     4217.20     4143.51     88.95 o 
 -10   4   7     2065.87     2058.26     55.64 o 
  -8   4   7       97.28      125.03     24.78 o 
  -6   4   7       66.38      109.82     29.52 o 
  -4   4   7    19099.12    19907.63    393.65 o 
  -2   4   7       60.75       -2.79     44.20 o 
   0   4   7     2510.99     2835.36    109.69 o 
   2   4   7       63.95      147.89     58.46 o 
   4   4   7      589.70      555.26     61.86 o 
   6   4   7     3173.85     3048.39     98.60 o 
   8   4   7     2502.27     2380.18     80.60 o 
  10   4   7     1491.55     1446.88     37.88 o 
  12   4   7       68.39       81.96     40.04 o 
  14   4   7      253.57      261.66     48.05 o 
  16   4   7     1345.20     1447.77    216.75 o 
  18   4   7      235.74      160.17     64.93 o 
  20   4   7       67.50       86.58     60.60 o 
 -31   5   7       12.35       82.46     45.62 o 
 -29   5   7       26.58       29.64     37.29 o 
 -27   5   7      917.87      745.18    122.71 o 
 -25   5   7      345.85      279.72     86.58 o 
 -23   5   7     6341.30     6516.00    247.81 o 
 -21   5   7      114.58      118.55     49.30 o 
 -19   5   7     1088.97     1019.66     92.39 o 
 -17   5   7      703.24      632.35     55.91 o 
 -15   5   7      332.14      345.74     37.19 o 
 -13   5   7     1012.87     1017.37     47.51 o 
 -11   5   7      215.63      199.91     30.40 o 
  -9   5   7     1904.09     2022.13     57.65 o 
  -7   5   7     1376.00     1295.16     40.31 o 
  -5   5   7     2002.38     2253.55     71.25 o 
  -3   5   7     2233.50     2710.20     59.12 o 
  -1   5   7     1055.47     1167.36     78.01 o 
   1   5   7     2374.50     2258.06    162.33 o 
   3   5   7     3264.64     2950.47    104.98 o 
   5   5   7        0.56       24.05     47.32 o 
   7   5   7      207.73      305.13     80.08 o 
   9   5   7       21.73      -41.12     88.74 o 
  11   5   7     1224.03     1219.60     40.03 o 
  13   5   7     3249.06     3277.60    102.90 o 
  15   5   7      172.03      183.98     77.92 o 
  17   5   7      341.10      348.48    112.55 o 
  19   5   7       77.89      103.89     84.41 o 
 -30   6   7      254.66      193.16     64.93 o 
 -28   6   7        7.97       18.94     36.64 o 
 -26   6   7        1.52      -10.82     38.26 o 
 -24   6   7      800.39      895.18     79.54 o 
 -22   6   7     2623.70     2613.58    116.05 o 
 -20   6   7      130.17       55.36     43.44 o 
 -18   6   7      436.72      418.51     68.03 o 
 -16   6   7      416.90      374.95     49.36 o 
 -14   6   7      801.81      777.93     97.42 o 
 -12   6   7       20.81      125.41     39.71 o 
 -10   6   7      332.27      296.06     36.86 o 
  -8   6   7       76.15       80.67     25.68 o 
  -6   6   7       16.98       24.83     24.06 o 
  -4   6   7      129.84      141.55     21.62 o 
  -2   6   7      199.14      201.89     30.47 o 
   0   6   7      784.24      761.86     85.50 o 
   2   6   7      279.94      355.94     71.16 o 
   4   6   7       80.70      137.07     71.16 o 
   6   6   7     1401.75     1621.17    132.03 o 
   8   6   7      504.12      528.13    123.37 o 
  10   6   7      139.46      283.54     97.40 o 
  12   6   7      287.93      261.51     44.24 o 
  14   6   7       36.59      -41.12     54.11 o 
  16   6   7       17.56       71.43     71.43 o 
  18   6   7      342.74      517.30    101.73 o 
 -29   7   7       72.30      133.39     41.24 o 
 -27   7   7       27.72      126.72     84.41 o 
 -25   7   7       95.55      223.77     59.63 o 
 -23   7   7      792.33      892.51    149.35 o 
 -21   7   7      117.49      114.57     44.31 o 
 -19   7   7      715.12      776.64     64.96 o 
 -17   7   7       95.68      102.15     31.96 o 
 -15   7   7     1057.41      973.10     52.85 o 
 -13   7   7     1059.18     1111.70     84.59 o 
 -11   7   7       32.24        1.24     26.20 o 
  -9   7   7     1400.16     1457.35     64.95 o 
  -7   7   7      687.26      717.09     36.66 o 
  -5   7   7      214.70      201.21     39.36 o 
  -3   7   7     1547.30     1498.58     43.22 o 
  -1   7   7      570.60      488.94     85.14 o 
   1   7   7      831.03     1049.76    160.17 o 
   3   7   7     3420.08     3627.61    188.31 o 
   5   7   7       12.94       82.25     69.26 o 
   7   7   7     1204.26     1177.46    116.88 o 
   9   7   7      426.93      378.78    114.72 o 
  11   7   7      402.67      270.56     99.56 o 
  13   7   7      389.98      480.51     99.56 o 
  15   7   7        2.32      125.54     80.08 o 
  17   7   7        7.54       97.40     60.60 o 
 -28   8   7      102.00      100.62     37.47 o 
 -26   8   7        4.12      126.80     58.79 o 
 -24   8   7     1864.59     1916.97    154.76 o 
 -22   8   7      264.25      184.29     53.31 o 
 -20   8   7      692.31      696.50     86.58 o 
 -18   8   7      438.91      578.05     82.25 o 
 -16   8   7      301.58      245.02     45.36 o 
 -14   8   7     2046.64     2064.67     83.05 o 
 -12   8   7       55.68       72.70     33.87 o 
 -10   8   7     2567.89     2490.82     78.97 o 
  -8   8   7      629.95      645.60     71.37 o 
  -6   8   7     2471.89     2606.17     72.75 o 
  -4   8   7    10367.91    10728.75    360.28 o 
  -2   8   7       13.39       53.20     29.89 o 
   0   8   7      715.93      619.07     63.51 o 
   2   8   7       33.98      112.55     80.08 o 
   4   8   7       98.75      255.40    121.21 o 
   6   8   7      252.47      272.72    114.72 o 
   8   8   7      868.72     1203.43    272.72 o 
  10   8   7        1.22       58.44     69.26 o 
  12   8   7      385.35      452.37    145.02 o 
  14   8   7      576.28      545.44     93.07 o 
 -25   9   7       20.52       97.83     44.70 o 
 -23   9   7       38.77      112.83     48.19 o 
 -21   9   7      412.33      460.28     74.81 o 
 -19   9   7      614.42      730.48    115.80 o 
 -17   9   7      571.21      553.70    103.23 o 
 -15   9   7     1609.87     1536.76     81.07 o 
 -13   9   7       38.26       76.56     34.50 o 
 -11   9   7       55.36       42.58     47.10 o 
  -9   9   7       28.84       63.74     28.29 o 
  -7   9   7      216.89      211.65     38.13 o 
  -5   9   7      355.30      341.56     52.08 o 
  -3   9   7      976.05      920.37    123.37 o 
  -1   9   7      107.90       81.51     17.58 o 
   1   9   7       94.03       61.64     27.81 o 
   3   9   7     1498.01     1580.05    145.02 o 
   5   9   7       46.91      192.64    108.22 o 
   7   9   7      104.72      140.69     71.43 o 
   9   9   7      883.80      956.69    145.02 o 
  11   9   7       29.88       32.47     67.10 o 
  13   9   7      683.96      768.38    123.37 o 
 -22  10   7      263.40      205.65     50.79 o 
 -20  10   7      405.58      467.15     70.72 o 
 -18  10   7      141.78      200.72     57.62 o 
 -16  10   7      663.99      730.18     91.99 o 
 -14  10   7       26.31       59.76     44.97 o 
 -12  10   7      372.09      446.48     90.46 o 
 -10  10   7      285.18      319.06     81.84 o 
  -8  10   7      451.91      384.38     79.82 o 
  -6  10   7      128.03      145.02    103.89 o 
  -4  10   7       92.66      121.54     36.71 o 
  -2  10   7      304.13      404.75    123.37 o 
   0  10   7     3014.84     2969.62    614.70 o 
   2  10   7       49.35       51.95     62.77 o 
   4  10   7      514.59      547.61    108.22 o 
   6  10   7        0.03       69.26     77.92 o 
   8  10   7       52.44       25.97     67.10 o 
  10  10   7     1112.12     1322.48    164.50 o 
 -19  11   7       26.86       64.93     41.12 o 
 -17  11   7      456.64      340.77     71.93 o 
 -15  11   7       14.72       80.12     48.19 o 
 -13  11   7        7.48      109.05     51.97 o 
 -11  11   7     1062.40     1316.97    239.17 o 
  -9  11   7       88.34      113.88     36.71 o 
  -7  11   7      239.60      188.88     64.93 o 
  -5  11   7      281.74      282.72     99.56 o 
  -3  11   7        2.39       32.47     62.77 o 
  -1  11   7      521.58      432.89    136.36 o 
   1  11   7      602.75      781.37    140.69 o 
   3  11   7      624.73      666.65    127.70 o 
   5  11   7      186.83      341.98    127.70 o 
 -12  12   7      278.38      277.74     86.58 o 
 -10  12   7      214.21      119.04     43.29 o 
  -8  12   7        8.34       60.60     69.26 o 
  -6  12   7        0.64       84.41     67.10 o 
  -4  12   7      420.51      341.98    119.04 o 
  -2  12   7       89.20       32.47     62.77 o 
 -34   0   8      561.34      422.07    114.72 o 
 -32   0   8       58.05       17.32     56.28 o 
 -30   0   8     1617.32     1413.38    391.76 o 
 -28   0   8      326.43      268.39     95.24 o 
 -26   0   8     2619.96     2945.81    341.98 o 
 -24   0   8     1092.21     1220.75    316.01 o 
 -22   0   8      616.94      550.34     76.87 o 
 -20   0   8      168.18      233.07     48.90 o 
 -18   0   8     1223.86     1404.09     98.48 o 
 -16   0   8     2036.55     2064.41    319.26 o 
 -14   0   8     2029.25     2193.30     77.28 o 
 -12   0   8      175.29      173.15     42.07 o 
 -10   0   8   141411.03   156600.86   2941.45 o 
  -8   0   8    53597.50    61326.15    841.73 o 
  -6   0   8     1990.66     2110.02     67.10 o 
  -4   0   8     4650.48     4895.62     94.85 o 
  -2   0   8      466.35      388.42     48.19 o 
   0   0   8     9738.98    10091.33    227.27 o 
   2   0   8     3871.58     3966.48    110.20 o 
   4   0   8       66.11      144.95     50.86 o 
   6   0   8      664.39      632.65     52.98 o 
   8   0   8      437.48      393.78     54.11 o 
  10   0   8     1885.50     1870.21     69.26 o 
  12   0   8      394.04      466.21     63.50 o 
  14   0   8      141.65      148.96     38.83 o 
  16   0   8      532.07      482.77    114.72 o 
  18   0   8       24.06       71.43     41.12 o 
  20   0   8      450.74      389.60     95.24 o 
 -33   1   8      530.53      748.90    112.55 o 
 -31   1   8       39.44       58.94     32.67 o 
 -29   1   8      246.70      281.15     67.05 o 
 -27   1   8        3.59       82.94     35.75 o 
 -25   1   8        1.00       87.34     79.00 o 
 -23   1   8     1043.14     1117.47     97.40 o 
 -21   1   8     6528.75     6444.25    112.72 o 
 -19   1   8      232.65      230.51     28.41 o 
 -17   1   8       51.96       87.63     24.67 o 
 -15   1   8     1834.28     1749.78     83.41 o 
 -13   1   8       98.32      162.97     25.39 o 
 -11   1   8     3877.11     3534.19     71.82 o 
  -9   1   8    25206.50    28750.19    294.14 o 
  -7   1   8     7630.41     8674.33    103.20 o 
  -5   1   8      244.99      189.10     20.75 o 
  -3   1   8      459.25      438.74     38.34 o 
  -1   1   8      674.34      639.86     51.94 o 
   1   1   8     2207.70     2182.51     73.73 o 
   3   1   8        3.14       45.73     17.15 o 
   5   1   8     2061.25     2025.59     75.29 o 
   7   1   8      218.05      199.03     33.12 o 
   9   1   8      425.36      421.70     48.74 o 
  11   1   8        0.65       49.24     22.18 o 
  13   1   8      973.60      912.71     37.45 o 
  15   1   8     2910.21     2809.85     86.85 o 
  17   1   8       62.23      114.37     67.10 o 
  19   1   8      126.24      135.74     48.05 o 
 -34   2   8        7.06       56.72     84.41 o 
 -32   2   8      499.75      351.28     86.73 o 
 -30   2   8       76.60      121.44     50.84 o 
 -28   2   8      618.67      642.18    110.39 o 
 -26   2   8     3018.21     2697.27    230.51 o 
 -24   2   8        3.75       71.91     33.80 o 
 -22   2   8      102.34      168.34     34.23 o 
 -20   2   8       53.73      108.21     34.94 o 
 -18   2   8       67.97      119.35     26.67 o 
 -16   2   8        0.03       47.90     24.67 o 
 -14   2   8      137.13      104.04     31.02 o 
 -12   2   8      396.34      370.71     39.99 o 
 -10   2   8      706.35      733.84     47.70 o 
  -8   2   8       23.37       34.25     23.54 o 
  -6   2   8     1215.88     1392.15     54.17 o 
  -4   2   8     5214.13     5418.17     90.48 o 
  -2   2   8     4457.48     4480.65     75.68 o 
   0   2   8      438.53      464.33     32.31 o 
   2   2   8      588.66      610.02     27.39 o 
   4   2   8     1186.82     1191.09     27.49 o 
   6   2   8     2835.16     2784.08     97.58 o 
   8   2   8     1401.59     1408.66     62.79 o 
  10   2   8     4092.82     4317.68     86.62 o 
  12   2   8       58.49       78.93     15.96 o 
  14   2   8       60.95       27.01     16.42 o 
  16   2   8      354.77      271.76     55.64 o 
  18   2   8       36.48      -19.48     38.96 o 
  20   2   8      119.55      116.88     45.45 o 
 -33   3   8       50.22       89.11     44.20 o 
 -31   3   8     1030.93     1107.30    230.51 o 
 -29   3   8     5229.23     5864.31    784.61 o 
 -27   3   8     1738.82     1621.08    107.13 o 
 -25   3   8      945.91      950.20    152.59 o 
 -23   3   8       46.97      120.34     43.22 o 
 -21   3   8      962.61      882.07     49.95 o 
 -19   3   8     1227.89     1293.67     50.22 o 
 -17   3   8     2119.96     2128.27     54.25 o 
 -15   3   8      397.80      403.31     41.85 o 
 -13   3   8       95.86      109.99     27.01 o 
 -11   3   8     1010.44     1042.57     51.66 o 
  -9   3   8       69.34       57.58     35.30 o 
  -7   3   8      869.92      762.09     54.13 o 
  -5   3   8     4810.83     4935.50    118.72 o 
  -3   3   8      598.41      561.10     69.52 o 
  -1   3   8     1905.58     2226.07    155.84 o 
   1   3   8      187.67      182.26     54.53 o 
   3   3   8      457.80      534.17     61.97 o 
   5   3   8      130.33      209.23     76.84 o 
   7   3   8       80.77       51.88     16.25 o 
   9   3   8     5003.10     4937.55    104.22 o 
  11   3   8     4332.48     4374.42    102.49 o 
  13   3   8       10.18       18.60     14.59 o 
  15   3   8       76.88       75.44     25.97 o 
  17   3   8      588.63      941.53    125.54 o 
  19   3   8      311.92      240.25     69.26 o 
 -32   4   8      393.85      360.60     78.72 o 
 -30   4   8      140.32      155.28     55.47 o 
 -28   4   8     1637.46     1606.70    242.49 o 
 -26   4   8        7.48       91.77     71.43 o 
 -24   4   8     1396.23     1363.17     85.67 o 
 -22   4   8      202.24      274.12     56.01 o 
 -20   4   8     1179.12     1217.62     89.51 o 
 -18   4   8      455.80      397.77     44.67 o 
 -16   4   8     1858.85     1755.43     79.66 o 
 -14   4   8     1535.50     1672.84     55.35 o 
 -12   4   8      697.55      856.63     78.10 o 
 -10   4   8     1506.20     1521.89     48.63 o 
  -8   4   8      263.28      317.15     29.89 o 
  -6   4   8       22.26       71.57     16.17 o 
  -4   4   8     3265.96     3701.83    129.16 o 
  -2   4   8     1969.81     1937.64     89.05 o 
   0   4   8      961.46      917.18     64.49 o 
   2   4   8      862.20      769.32     70.02 o 
   4   4   8        3.14       89.07    117.96 o 
   6   4   8     1124.93     1291.25    103.86 o 
   8   4   8       73.53      104.20     40.84 o 
  10   4   8     6700.37     6830.13    157.75 o 
  12   4   8       72.01       56.18     20.43 o 
  14   4   8      210.33      198.09     79.00 o 
  16   4   8      455.55      411.24     88.74 o 
  18   4   8     1210.71     1155.81    134.20 o 
 -31   5   8       54.77      140.69     51.95 o 
 -29   5   8       60.13      106.36     48.33 o 
 -27   5   8        3.99      109.54     44.20 o 
 -25   5   8       26.60       74.20     42.64 o 
 -23   5   8     1846.57     1967.95     95.65 o 
 -21   5   8      290.62      284.73    107.14 o 
 -19   5   8      784.94      662.85     58.48 o 
 -17   5   8      772.25      786.02     65.17 o 
 -15   5   8     1407.51     1365.24     54.09 o 
 -13   5   8        0.44       98.62     30.17 o 
 -11   5   8       65.02      117.17     47.80 o 
  -9   5   8     2464.39     2569.83     47.63 o 
  -7   5   8       75.32      129.00     32.24 o 
  -5   5   8     5582.15     5830.16     55.98 o 
  -3   5   8     1128.10     1161.51     65.95 o 
  -1   5   8     3494.65     3363.55    136.36 o 
   1   5   8       10.89       97.15    112.55 o 
   3   5   8      482.26      482.05     76.34 o 
   5   5   8       38.20       83.49     53.50 o 
   7   5   8      771.14      924.22    138.52 o 
   9   5   8     3039.19     3060.53    181.81 o 
  11   5   8      663.75      619.03     86.58 o 
  13   5   8      254.73      402.59    125.54 o 
  15   5   8       67.50      190.47     80.08 o 
  17   5   8       55.85      155.84     80.08 o 
 -30   6   8      149.74      156.65     44.97 o 
 -28   6   8       96.58       96.16     46.66 o 
 -26   6   8       36.47       27.63     45.45 o 
 -24   6   8     7773.96     8141.50    172.31 o 
 -22   6   8        2.49       86.54     66.02 o 
 -20   6   8     1559.35     1451.90     87.20 o 
 -18   6   8       12.70       45.03     29.23 o 
 -16   6   8      121.25      116.45     37.16 o 
 -14   6   8     3242.83     3393.68    105.13 o 
 -12   6   8     2486.57     2714.70     62.95 o 
 -10   6   8      721.56      717.36     34.45 o 
  -8   6   8        6.14       55.18     20.55 o 
  -6   6   8      247.93      225.91     31.82 o 
  -4   6   8     2069.79     1964.32     35.65 o 
  -2   6   8     3383.50     3419.93    114.94 o 
   0   6   8        2.23       71.30     49.90 o 
   2   6   8      252.05      151.51    110.39 o 
   4   6   8     1368.65     1409.06    119.04 o 
   6   6   8     2625.71     2969.62    203.46 o 
   8   6   8      342.80      192.64     77.92 o 
  10   6   8      115.16      192.64     97.40 o 
  12   6   8      490.85      608.21    119.04 o 
  14   6   8     1974.04     2283.49    248.91 o 
  16   6   8       73.76      138.52     69.26 o 
 -29   7   8      390.05      420.16     68.43 o 
 -27   7   8      186.43      133.11     48.98 o 
 -25   7   8       83.96       74.45     40.54 o 
 -23   7   8      444.10      489.55     95.65 o 
 -21   7   8       89.03      124.16     49.40 o 
 -19   7   8      361.10      333.83     68.87 o 
 -17   7   8      209.15      290.60     65.43 o 
 -15   7   8      541.62      442.53     54.31 o 
 -13   7   8     1803.68     1639.29    113.07 o 
 -11   7   8       50.51       47.11     26.77 o 
  -9   7   8     1643.41     1636.47     49.00 o 
  -7   7   8     1096.60     1219.58    118.75 o 
  -5   7   8      920.32      929.66     63.19 o 
  -3   7   8       42.89       25.75     80.08 o 
  -1   7   8     3986.29     4054.01    203.46 o 
   1   7   8        1.59      108.22    101.73 o 
   3   7   8      957.72     1082.22    127.70 o 
   5   7   8      293.91      196.96    108.22 o 
   7   7   8       42.28       25.97     67.10 o 
   9   7   8     1776.94     1982.63    422.07 o 
  11   7   8      550.00      441.55    110.39 o 
  13   7   8      326.79      383.11    125.54 o 
  15   7   8       74.58      140.69     64.93 o 
 -26   8   8        4.43       57.30     60.60 o 
 -24   8   8      653.26      786.57    141.77 o 
 -22   8   8      307.60      273.79     62.25 o 
 -20   8   8      482.43      502.78    108.22 o 
 -18   8   8      258.44      283.41     66.05 o 
 -16   8   8        3.25       59.45     32.44 o 
 -14   8   8     1462.30     1438.11     62.40 o 
 -12   8   8      643.18      715.39     54.85 o 
 -10   8   8      181.84      175.22     43.34 o 
  -8   8   8      178.87      174.39     38.04 o 
  -6   8   8     2021.85     1855.67     86.89 o 
  -4   8   8     1359.14     1393.25     95.05 o 
  -2   8   8       25.28       28.78     38.96 o 
   0   8   8      260.29       88.74     73.59 o 
   2   8   8       10.72       47.62     75.76 o 
   4   8   8      150.42      145.02     99.56 o 
   6   8   8      131.38      227.27    112.55 o 
   8   8   8       47.13       67.10     73.59 o 
  10   8   8      548.55      508.65    103.89 o 
  12   8   8      105.41       93.07     64.93 o 
 -25   9   8        0.02       17.50     35.36 o 
 -23   9   8        3.53        3.38     35.88 o 
 -21   9   8      158.54      202.78     59.61 o 
 -19   9   8      949.69     1032.38     91.68 o 
 -17   9   8      203.96      244.08     61.59 o 
 -15   9   8      430.52      419.39     68.15 o 
 -13   9   8      462.49      448.93     50.59 o 
 -11   9   8     1329.65     1324.10     56.78 o 
  -9   9   8     1370.13     1428.01     70.65 o 
  -7   9   8      273.46      256.04     43.21 o 
  -5   9   8     4671.93     4880.83    341.98 o 
  -3   9   8       61.58       81.87     31.38 o 
  -1   9   8      105.33       82.06     24.49 o 
   1   9   8      637.46      664.49    153.68 o 
   3   9   8      631.22      439.38    129.87 o 
   5   9   8       34.34      183.98    114.72 o 
   7   9   8      308.83      155.84     80.08 o 
   9   9   8      216.65      277.05     93.07 o 
  11   9   8      457.01      404.75    134.20 o 
 -22  10   8      376.78      369.81    116.88 o 
 -20  10   8       12.32       71.67     44.37 o 
 -18  10   8       49.50       83.11     40.04 o 
 -16  10   8       87.55      115.71     58.44 o 
 -14  10   8      282.91      258.95     59.52 o 
 -12  10   8     1229.64     1220.82     99.31 o 
 -10  10   8       96.97       87.51     29.70 o 
  -8  10   8        0.02       36.15     23.87 o 
  -6  10   8       67.33      115.62     35.06 o 
  -4  10   8      122.50      101.73     64.93 o 
  -2  10   8      682.00      768.38    121.21 o 
   0  10   8        8.70       36.80     69.26 o 
   2  10   8      150.67      149.35     88.74 o 
   4  10   8      686.70      835.48    127.70 o 
   6  10   8        4.90      121.21     69.26 o 
   8  10   8      108.91       75.76     69.26 o 
 -17  11   8       45.81       76.41     32.77 o 
 -15  11   8      258.18      221.05     52.65 o 
 -13  11   8        6.50       15.43     27.76 o 
 -11  11   8      622.75      644.31     69.69 o 
  -9  11   8       39.65       31.75     27.06 o 
  -7  11   8      232.73      322.50     99.56 o 
  -5  11   8      138.29      216.44     84.41 o 
  -3  11   8        6.70      175.32     82.25 o 
  -1  11   8      431.20      361.46    116.88 o 
   1  11   8      128.72      177.48     80.08 o 
   3  11   8       65.22      155.84     99.56 o 
 -33   1   9      429.48      486.60     99.56 o 
 -31   1   9      391.13      463.18     89.48 o 
 -29   1   9      331.44      326.99     70.72 o 
 -27   1   9      563.30      636.31    113.40 o 
 -25   1   9      550.81      514.08    106.06 o 
 -23   1   9      287.35      333.73     50.67 o 
 -21   1   9        0.51       20.76     23.57 o 
 -19   1   9      520.02      594.16     54.43 o 
 -17   1   9     2839.72     2771.26     71.24 o 
 -15   1   9     4820.67     5142.06    116.22 o 
 -13   1   9      280.29      293.85     32.31 o 
 -11   1   9      659.17      735.35     62.01 o 
  -9   1   9      150.67      148.92     21.15 o 
  -7   1   9       74.44       81.46     24.91 o 
  -5   1   9     1961.98     1994.28     55.62 o 
  -3   1   9      789.91      842.42     40.30 o 
  -1   1   9      873.04      841.68     30.08 o 
   1   1   9      757.67      779.39     27.16 o 
   3   1   9      657.84      629.74     37.09 o 
   5   1   9      391.93      386.29     35.03 o 
   7   1   9      389.47      420.87     48.74 o 
   9   1   9        2.55       42.48     16.26 o 
  11   1   9      860.58      863.11     41.29 o 
  13   1   9       82.18       88.12     24.02 o 
  15   1   9       65.24       54.32     28.14 o 
  17   1   9       54.06       41.12     36.80 o 
 -34   2   9      411.66      310.27     80.08 o 
 -32   2   9      275.83      192.88     67.29 o 
 -30   2   9     2522.23     2379.62    382.36 o 
 -28   2   9      242.91      245.25     68.12 o 
 -26   2   9      293.66      282.73    119.04 o 
 -24   2   9      156.01      240.31     58.44 o 
 -22   2   9       39.63       50.17     34.27 o 
 -20   2   9     3915.90     4132.58     84.91 o 
 -18   2   9      464.92      490.43     39.98 o 
 -16   2   9      266.68      232.69     24.69 o 
 -14   2   9      571.82      570.75     52.17 o 
 -12   2   9      222.46      216.75     36.55 o 
 -10   2   9      898.54      890.40     46.83 o 
  -8   2   9      346.47      363.24     32.11 o 
  -6   2   9      204.49      208.99     23.55 o 
  -4   2   9      644.66      662.21     45.80 o 
  -2   2   9      258.25      279.82     29.68 o 
   0   2   9     3223.44     3231.49     40.81 o 
   2   2   9     1308.65     1314.72     35.41 o 
   4   2   9     1229.46     1243.16     35.61 o 
   6   2   9      239.47      194.50     27.78 o 
   8   2   9       26.23       21.19     15.93 o 
  10   2   9      196.18      168.85     31.24 o 
  12   2   9      921.64      871.73     39.73 o 
  14   2   9       41.46       41.50     17.76 o 
  16   2   9     1147.75      932.88    119.04 o 
  18   2   9     1899.41     1785.67    168.83 o 
 -33   3   9        8.58       80.78     81.17 o 
 -31   3   9        8.52       52.29     38.47 o 
 -29   3   9      844.63      584.94    101.73 o 
 -27   3   9     1504.50     1544.26    124.46 o 
 -25   3   9     2309.57     2393.53    108.54 o 
 -23   3   9       39.57      163.54     67.10 o 
 -21   3   9      385.36      386.25     44.20 o 
 -19   3   9      466.90      510.90     44.11 o 
 -17   3   9       95.48      116.28     33.53 o 
 -15   3   9      794.58      757.07     42.35 o 
 -13   3   9       57.35      116.76     30.30 o 
 -11   3   9     1041.05     1080.57     56.86 o 
  -9   3   9      135.79       75.83     31.55 o 
  -7   3   9       75.88       33.64     15.36 o 
  -5   3   9      606.14      648.19     46.86 o 
  -3   3   9      151.57      121.63     45.62 o 
  -1   3   9     4521.92     4628.36     97.92 o 
   1   3   9     1544.89     1460.85    104.98 o 
   3   3   9      276.67      441.55    110.39 o 
   5   3   9     4458.18     4834.62    118.64 o 
   7   3   9     2779.81     2797.83    104.43 o 
   9   3   9     8285.07     8015.20    183.16 o 
  11   3   9     1261.59     1429.25     85.50 o 
  13   3   9      232.76      242.42     82.25 o 
  15   3   9     1278.75     1251.05    136.36 o 
  17   3   9       37.57      201.29     86.58 o 
 -32   4   9        2.70       27.63     35.75 o 
 -30   4   9      192.65      188.18     43.44 o 
 -28   4   9      931.29     1071.45    168.87 o 
 -26   4   9        0.11       57.40     43.13 o 
 -24   4   9     1203.17      989.78    138.52 o 
 -22   4   9       44.61        6.20     57.36 o 
 -20   4   9       50.85       82.03     28.98 o 
 -18   4   9       42.30      132.08     58.68 o 
 -16   4   9     5032.70     5116.08    108.42 o 
 -14   4   9     4807.08     5066.58     74.88 o 
 -12   4   9      634.32      663.45     46.56 o 
 -10   4   9       47.75       78.86     42.49 o 
  -8   4   9     3417.76     3331.79    108.50 o 
  -6   4   9      414.77      401.20     25.53 o 
  -4   4   9      868.54      860.54     75.92 o 
  -2   4   9     1124.37     1081.48     71.49 o 
   0   4   9      107.51      282.76     74.82 o 
   2   4   9     1742.47     1856.54     82.90 o 
   4   4   9     2453.32     2640.50    141.77 o 
   6   4   9     1731.67     1552.14     85.80 o 
   8   4   9        2.94      175.32     71.43 o 
  10   4   9      432.83      318.17     93.07 o 
  12   4   9      509.47      415.57    123.37 o 
  14   4   9      293.04      376.61     90.91 o 
  16   4   9        4.80       75.76     73.59 o 
 -31   5   9       65.93      131.68     46.27 o 
 -29   5   9       73.64      174.05     69.26 o 
 -27   5   9      120.90      127.73     50.79 o 
 -25   5   9        0.37      151.21     59.29 o 
 -23   5   9       17.93       55.25     46.51 o 
 -21   5   9      222.35      221.25     38.52 o 
 -19   5   9      684.48      720.18     94.25 o 
 -17   5   9      596.34      709.80     64.82 o 
 -15   5   9     6726.17     6835.42    144.50 o 
 -13   5   9      138.17      146.97     27.99 o 
 -11   5   9     3383.23     3483.60     69.43 o 
  -9   5   9       31.94       66.95     21.02 o 
  -7   5   9     2664.05     2739.94     43.66 o 
  -5   5   9      270.25      223.35     49.90 o 
  -3   5   9     1755.37     1746.08    119.04 o 
  -1   5   9     5069.52     5530.19    161.69 o 
   1   5   9     1447.03     1613.42     76.37 o 
   3   5   9     1318.67     1331.14    121.21 o 
   5   5   9     2865.65     3125.46    201.29 o 
   7   5   9      336.93      274.88    101.73 o 
   9   5   9       67.61      177.48     86.58 o 
  11   5   9      355.54      298.69    101.73 o 
  13   5   9       17.25      112.55     82.25 o 
  15   5   9       87.02       73.59     62.77 o 
 -30   6   9        5.20       47.23     42.12 o 
 -28   6   9        0.20       29.88     50.86 o 
 -26   6   9       58.50       52.44     40.54 o 
 -24   6   9      319.98      338.68     67.48 o 
 -22   6   9       15.63       -9.62     37.63 o 
 -20   6   9        0.22       44.23     26.71 o 
 -18   6   9      219.57      182.18     59.27 o 
 -16   6   9       75.16       74.76     30.35 o 
 -14   6   9      448.64      432.07     48.71 o 
 -12   6   9       27.99       73.02     28.94 o 
 -10   6   9        0.49       32.94     19.88 o 
  -8   6   9       21.78       70.37     22.77 o 
  -6   6   9        0.35       27.04     31.25 o 
  -4   6   9       86.05       15.15     77.92 o 
  -2   6   9      111.23       38.96     75.76 o 
   0   6   9      224.08      363.63    114.72 o 
   2   6   9       16.02      127.70     73.59 o 
   4   6   9      267.75      268.39    103.89 o 
   6   6   9     1385.70     1404.73    142.85 o 
   8   6   9      578.12      428.56    108.22 o 
  10   6   9        1.47       69.26     56.28 o 
  12   6   9       81.31      147.18     77.92 o 
  14   6   9       93.76      192.64     99.56 o 
 -29   7   9      194.79      212.90     58.46 o 
 -27   7   9      767.82      857.30    160.17 o 
 -25   7   9       50.19       23.14     39.44 o 
 -23   7   9      286.67      260.34    104.98 o 
 -21   7   9        8.63       91.13     41.23 o 
 -19   7   9      111.43      193.92     56.57 o 
 -17   7   9       39.47       71.88     28.69 o 
 -15   7   9       41.11      134.15     42.66 o 
 -13   7   9      321.66      292.70     38.77 o 
 -11   7   9      870.86     1009.27     81.27 o 
  -9   7   9      173.78      141.32     43.21 o 
  -7   7   9     1376.05     1411.33     81.14 o 
  -5   7   9        1.30      123.37     99.56 o 
  -3   7   9      428.05      248.91     69.26 o 
  -1   7   9      293.66      231.60     84.41 o 
   1   7   9       48.61       86.58     73.59 o 
   3   7   9       19.00       -2.16     71.43 o 
   5   7   9      732.75      670.98    106.06 o 
   7   7   9       75.14      116.88     90.91 o 
   9   7   9     1039.79      952.36    129.87 o 
  11   7   9      119.59        8.66     60.60 o 
  13   7   9       33.17       32.47     67.10 o 
 -26   8   9       40.26       76.14     38.83 o 
 -24   8   9      616.50      682.84    155.84 o 
 -22   8   9     1334.78     1488.38    114.51 o 
 -20   8   9       11.08       50.09     36.36 o 
 -18   8   9      362.16      381.62     72.28 o 
 -16   8   9      382.27      444.92     57.93 o 
 -14   8   9     5876.75     5785.97    356.04 o 
 -12   8   9      311.11      297.97     58.33 o 
 -10   8   9       14.61       34.63     22.59 o 
  -8   8   9      380.63      368.14     73.59 o 
  -6   8   9      410.36      369.76     52.11 o 
  -4   8   9      773.92      690.46    127.70 o 
  -2   8   9      768.41      701.28    106.06 o 
   0   8   9      112.86      -36.80     67.10 o 
   2   8   9       56.45      145.02     97.40 o 
   4   8   9     3278.32     3495.58    722.93 o 
   6   8   9      390.67      194.80     75.76 o 
   8   8   9        2.76      -36.80     64.93 o 
  10   8   9      351.40      346.31    106.06 o 
 -23   9   9        0.99       37.63     36.71 o 
 -21   9   9      485.45      476.75    176.40 o 
 -19   9   9      221.39      225.60     62.84 o 
 -17   9   9     1078.22     1118.17     89.29 o 
 -15   9   9       39.15      115.99     68.18 o 
 -13   9   9     1157.62     1212.85    186.72 o 
 -11   9   9     1980.05     1934.67     96.32 o 
  -9   9   9       18.29       60.60     24.32 o 
  -7   9   9      441.79      471.85     90.91 o 
  -5   9   9     1554.05     1640.65    142.85 o 
  -3   9   9       75.44      -23.81     64.93 o 
  -1   9   9      612.32      783.53    192.64 o 
   1   9   9       28.08      229.43    110.39 o 
   3   9   9       20.63       51.95     69.26 o 
   5   9   9      251.02      354.97    127.70 o 
   7   9   9        3.49       62.77     95.24 o 
 -20  10   9      467.26      270.56     82.25 o 
 -18  10   9      119.04      132.98     56.16 o 
 -16  10   9       13.57       72.58     36.92 o 
 -14  10   9       10.90       91.85     41.08 o 
 -12  10   9       26.67       20.83     35.88 o 
 -10  10   9      627.58      546.85     66.56 o 
  -8  10   9      179.09       58.44     62.77 o 
  -6  10   9        3.69      -25.97     71.43 o 
  -4  10   9      210.91      183.98    106.06 o 
  -2  10   9       35.25      -23.81     73.59 o 
   0  10   9      746.60      740.24    125.54 o 
   2  10   9       71.71       54.11     69.26 o 
   4  10   9        3.72       93.07     67.10 o 
 -15  11   9      885.90      852.79    129.87 o 
 -13  11   9      378.60      441.55     93.07 o 
 -11  11   9      109.97       67.10     67.10 o 
  -9  11   9       16.64      108.22     71.43 o 
  -7  11   9      413.15      686.13    123.37 o 
  -5  11   9      458.52      435.05    108.22 o 
  -3  11   9     1402.00     1409.06    164.50 o 
  -1  11   9      178.03      283.54    110.39 o 
 -34   0  10      307.65      305.19    112.55 o 
 -32   0  10       77.31       95.24     58.44 o 
 -30   0  10      471.48      476.18    114.72 o 
 -28   0  10       38.84       80.08     49.78 o 
 -26   0  10      194.53      203.46     67.10 o 
 -24   0  10      418.51      365.79     86.58 o 
 -22   0  10     3263.72     3716.36    149.35 o 
 -20   0  10      285.30      371.71     66.87 o 
 -18   0  10      311.30      354.97     71.43 o 
 -16   0  10      189.78      172.33     69.26 o 
 -14   0  10       63.57       61.22     40.04 o 
 -12   0  10      321.55      382.08     56.65 o 
 -10   0  10       69.11       92.60     35.71 o 
  -8   0  10     3387.03     3612.03    114.01 o 
  -6   0  10      841.19      882.88     67.91 o 
  -2   0  10     5656.16     6186.01     84.85 o 
   0   0  10     5242.04     5509.37    200.21 o 
   2   0  10      278.11      284.25     42.07 o 
   4   0  10       45.20       49.53     34.63 o 
   6   0  10     4642.19     4537.07    175.32 o 
   8   0  10     2632.02     2683.77     94.12 o 
  10   0  10       97.64       64.23     44.37 o 
  12   0  10      267.91      261.90     75.76 o 
  14   0  10       16.76       36.80     41.12 o 
 -33   1  10      291.31      338.81     95.54 o 
 -31   1  10      261.16      406.88     78.48 o 
 -29   1  10       25.48       26.15     37.44 o 
 -27   1  10        9.30       31.62     76.84 o 
 -25   1  10      324.50      291.12     79.59 o 
 -23   1  10     1262.44     1345.07    178.18 o 
 -21   1  10     1408.92     1314.89     79.73 o 
 -19   1  10       43.66       60.76     24.08 o 
 -17   1  10      221.61      220.90     34.37 o 
 -15   1  10     3391.92     3398.18     59.05 o 
 -13   1  10      724.90      725.10     43.43 o 
 -11   1  10     1337.12     1364.27     44.64 o 
  -9   1  10       53.82       69.72     18.13 o 
  -7   1  10     1911.26     1845.57     56.05 o 
  -5   1  10     1747.44     1732.42     36.04 o 
  -3   1  10      388.75      356.40     29.57 o 
  -1   1  10       41.32       47.04     24.89 o 
   1   1  10      148.38      160.67     22.00 o 
   3   1  10     3684.11     3925.49     73.35 o 
   5   1  10        3.42       51.79     17.53 o 
   7   1  10        8.20       39.49     14.61 o 
   9   1  10        6.16       36.47     14.68 o 
  11   1  10      482.43      479.32     66.44 o 
  13   1  10      238.98      337.39     53.03 o 
  15   1  10      294.59      136.36     56.28 o 
 -34   2  10      352.23      315.93     75.65 o 
 -32   2  10       10.51       99.84     42.07 o 
 -30   2  10       10.52       76.72    106.06 o 
 -28   2  10     1005.80      944.29     77.19 o 
 -26   2  10      265.02      270.18     71.16 o 
 -24   2  10        7.14       79.45     36.35 o 
 -22   2  10      183.62      180.55     40.23 o 
 -20   2  10      155.00      170.29     46.86 o 
 -18   2  10     1039.48     1014.69     48.77 o 
 -16   2  10     4035.07     4270.81     79.35 o 
 -14   2  10      725.84      796.34     44.34 o 
 -12   2  10      193.74      240.94     29.99 o 
 -10   2  10        0.10       34.92     22.49 o 
  -8   2  10     1274.53     1436.37     60.84 o 
  -6   2  10       26.74       42.37     16.80 o 
  -4   2  10     1023.68     1035.63     24.99 o 
  -2   2  10       40.73       53.74     19.37 o 
   0   2  10      490.30      422.77     32.07 o 
   2   2  10     1297.06     1220.21     31.80 o 
   4   2  10     2351.40     2362.41     49.61 o 
   6   2  10       90.27       98.98     18.95 o 
   8   2  10     1544.31     1473.57     55.51 o 
  10   2  10      337.51      313.75     45.83 o 
  12   2  10       23.38        6.49     38.96 o 
  14   2  10      300.39      227.27     71.43 o 
  16   2  10       58.45      116.88     56.28 o 
 -33   3  10        7.06       40.68     70.34 o 
 -31   3  10       14.48       53.91     49.88 o 
 -29   3  10        0.71       88.46     56.28 o 
 -27   3  10       35.58      103.58     47.62 o 
 -25   3  10      434.65      370.22     73.42 o 
 -23   3  10      720.21      722.54     75.21 o 
 -21   3  10      491.85      481.04     50.11 o 
 -19   3  10     1373.61     1356.96    105.06 o 
 -17   3  10       26.65       65.11     18.15 o 
 -15   3  10      264.28      267.59     33.01 o 
 -13   3  10     1184.92     1294.93    118.58 o 
 -11   3  10      760.96      679.79     44.66 o 
  -9   3  10        9.33       35.52     16.85 o 
  -7   3  10       32.77       34.86     17.07 o 
  -5   3  10      708.69      729.84     41.42 o 
  -3   3  10     5525.88     6120.02    121.32 o 
  -1   3  10      582.38      558.22     69.02 o 
   1   3  10      868.70      737.00     98.10 o 
   3   3  10       59.62       84.14     38.67 o 
   5   3  10      133.06      160.65     44.97 o 
   7   3  10      192.81      190.87    101.73 o 
   9   3  10       85.86      183.98     80.08 o 
  11   3  10      871.67      831.15    188.31 o 
  13   3  10      988.35      999.97    123.37 o 
 -32   4  10      293.29      262.05     63.79 o 
 -30   4  10      541.76      480.84     72.38 o 
 -28   4  10       32.95       12.99     39.79 o 
 -26   4  10      123.67      152.72     46.66 o 
 -24   4  10     1529.61     1655.29    106.32 o 
 -22   4  10        1.00       69.83     76.84 o 
 -20   4  10     3397.05     3354.60     97.13 o 
 -18   4  10      100.26       89.94     30.64 o 
 -16   4  10      219.77      171.80     28.54 o 
 -14   4  10     2519.50     2711.37     90.91 o 
 -12   4  10       20.23       41.83     29.79 o 
 -10   4  10      888.47      949.99     45.59 o 
  -8   4  10      369.36      330.43     30.03 o 
  -6   4  10      805.11      892.30     63.41 o 
  -4   4  10     2427.36     2655.71     98.60 o 
  -2   4  10      294.55      365.12    127.70 o 
   0   4  10      567.99      526.93    154.76 o 
   2   4  10        6.10       24.38     46.66 o 
   4   4  10      127.44      143.72     59.52 o 
   6   4  10        4.19       75.76     54.11 o 
   8   4  10        0.86      357.13    116.88 o 
  10   4  10       65.16       58.44     56.28 o 
  12   4  10        5.73       71.43     60.60 o 
  14   4  10       16.50      119.04     80.08 o 
 -31   5  10      224.21      252.76     63.79 o 
 -29   5  10     1605.34     1645.47    135.98 o 
 -27   5  10        4.69       20.71     39.01 o 
 -25   5  10       28.26       61.50     38.83 o 
 -23   5  10      402.64      358.13     67.99 o 
 -21   5  10      526.18      583.70     74.83 o 
 -19   5  10        1.03       48.09     27.07 o 
 -17   5  10      846.85      884.97     59.54 o 
 -15   5  10      111.93       88.13     54.95 o 
 -13   5  10      601.32      676.45     55.80 o 
 -11   5  10       99.15      111.20     21.77 o 
  -9   5  10       21.77       75.42     32.27 o 
  -7   5  10     1097.90     1201.68     28.39 o 
  -5   5  10     1224.88     1242.93    124.46 o 
  -3   5  10      714.26      698.52     77.45 o 
  -1   5  10      374.33      271.22     95.24 o 
   1   5  10        0.69      138.52     80.08 o 
   3   5  10     1181.43     1108.20    106.06 o 
   5   5  10     7308.13     7898.07   2473.96 o 
   7   5  10      228.41       32.47     54.11 o 
   9   5  10      747.22      703.45    103.89 o 
  11   5  10        0.04       28.14     56.28 o 
  13   5  10      174.23      199.13     86.58 o 
 -30   6  10       51.37       94.99     39.70 o 
 -28   6  10       31.83       52.85     40.02 o 
 -26   6  10     1366.07     1663.34    124.67 o 
 -24   6  10      706.63      574.03    163.42 o 
 -22   6  10     1956.12     2059.66     97.95 o 
 -20   6  10      111.41      160.66     37.16 o 
 -18   6  10     1086.52     1042.46    110.01 o 
 -16   6  10      725.84      820.99     55.93 o 
 -14   6  10      445.03      463.54     71.85 o 
 -12   6  10      251.59      248.63     54.14 o 
 -10   6  10       98.93      113.40     34.63 o 
  -8   6  10      171.35      145.53     24.57 o 
  -6   6  10     3722.31     3896.01    190.47 o 
  -4   6  10      358.86      428.56     99.56 o 
  -2   6  10       59.27       71.43     71.43 o 
   0   6  10       93.73       23.81     67.10 o 
   2   6  10      201.40      138.52     73.59 o 
   4   6  10       21.01      222.94     82.25 o 
   6   6  10     1076.02     1103.87    244.58 o 
   8   6  10      129.28       80.08     56.28 o 
  10   6  10       76.17       88.74     64.93 o 
  12   6  10       44.41       93.07     56.28 o 
 -29   7  10       16.87       74.54     50.86 o 
 -27   7  10       79.04      104.65     63.85 o 
 -25   7  10        2.56       48.08     39.01 o 
 -23   7  10        3.87       65.92     33.26 o 
 -21   7  10       93.13       97.95     41.08 o 
 -19   7  10       72.48       61.32     29.05 o 
 -17   7  10        4.24       44.55     30.91 o 
 -15   7  10       73.22       75.59     34.14 o 
 -13   7  10      131.57      111.66     24.19 o 
 -11   7  10      943.52      929.30     45.16 o 
  -9   7  10       96.08      100.11     38.90 o 
  -7   7  10       39.48       34.10      6.47 o 
  -5   7  10     1126.02      969.67    112.55 o 
  -3   7  10      451.68      378.78    112.55 o 
  -1   7  10     1774.47     2225.05    194.80 o 
   1   7  10      318.86      413.41    119.04 o 
   3   7  10        6.98      147.18     73.59 o 
   5   7  10     1455.98     1584.38    179.65 o 
   7   7  10        2.47       67.10     64.93 o 
   9   7  10     1886.37     2114.67    246.75 o 
  11   7  10       63.24       58.44     67.10 o 
 -26   8  10      355.76      390.38     78.81 o 
 -24   8  10      310.37      374.89    125.54 o 
 -22   8  10        9.28       24.83     51.95 o 
 -20   8  10        2.38       34.45     34.03 o 
 -18   8  10      207.76      166.84     52.07 o 
 -16   8  10      488.00      545.76     77.88 o 
 -14   8  10     2152.48     2552.77    104.91 o 
 -12   8  10      720.70      833.89     84.41 o 
 -10   8  10     1679.10     1640.65    134.20 o 
  -8   8  10      475.82      459.43     30.30 o 
  -6   8  10      620.70      482.67     88.74 o 
  -4   8  10       16.81       62.77     69.26 o 
  -2   8  10      105.73       90.91     75.76 o 
   0   8  10       23.59      188.31    110.39 o 
   2   8  10        2.16       90.91     75.76 o 
   4   8  10      703.31      733.75    114.72 o 
   6   8  10        1.30       23.81     67.10 o 
   8   8  10       14.54        4.33     60.60 o 
 -23   9  10      176.33      121.48     34.31 o 
 -21   9  10        0.90       37.76     33.80 o 
 -19   9  10       32.81       57.22     30.56 o 
 -17   9  10      222.43      213.09     43.44 o 
 -15   9  10      441.68      431.93     91.99 o 
 -13   9  10     2483.58     2557.69    166.28 o 
 -11   9  10     1275.66     1209.23    183.35 o 
  -9   9  10      172.88      120.64     54.11 o 
  -7   9  10      113.20      125.54     75.76 o 
  -5   9  10      245.51      294.36    116.88 o 
  -3   9  10      140.02      285.71     93.07 o 
  -1   9  10     1147.21     1153.65    149.35 o 
   1   9  10      495.10      517.30     86.58 o 
   3   9  10        0.01      220.77    116.88 o 
   5   9  10       15.57      101.73     69.26 o 
 -20  10  10       94.71      103.89     36.80 o 
 -18  10  10      527.89      467.53     61.69 o 
 -16  10  10      492.71      429.72     52.27 o 
 -14  10  10        0.38       69.26     69.26 o 
 -12  10  10      317.84      108.22     82.25 o 
 -10  10  10      203.20      201.29     88.74 o 
  -8  10  10       39.39       -4.33     73.59 o 
  -6  10  10      732.52      904.74    149.35 o 
  -4  10  10      100.32      110.39     84.41 o 
  -2  10  10      161.28      287.87    106.06 o 
   2  10  10       27.34      158.00     67.10 o 
  -9  11  10        1.20       90.91    106.06 o 
  -7  11  10        6.81      121.21     67.10 o 
 -33   1  11      321.62      249.36    108.22 o 
 -31   1  11      324.98      260.85     55.85 o 
 -29   1  11        2.81      109.86     39.51 o 
 -27   1  11       16.40      118.71     38.96 o 
 -25   1  11       34.88       62.77     58.44 o 
 -23   1  11     2937.19     2896.65    165.31 o 
 -21   1  11        1.65       57.72     36.39 o 
 -19   1  11      862.74      880.53     66.12 o 
 -17   1  11        4.49       31.22     27.19 o 
 -15   1  11      860.12      864.01     45.73 o 
 -13   1  11       28.91       61.40     21.61 o 
 -11   1  11      254.89      244.56     27.37 o 
  -9   1  11     4367.13     4512.28     75.29 o 
  -7   1  11       17.85       32.35     16.56 o 
  -5   1  11      998.38      929.59     40.92 o 
  -3   1  11      583.36      546.03     45.21 o 
  -1   1  11      910.82      949.45     63.52 o 
   1   1  11     1294.11     1327.88     41.68 o 
   3   1  11      658.13      736.63     50.12 o 
   5   1  11      253.31      233.55     30.80 o 
   7   1  11      274.28      241.53     36.24 o 
   9   1  11      433.84      399.60     70.72 o 
  11   1  11     1857.00     1729.39    164.50 o 
  13   1  11      494.36      426.40    110.39 o 
 -34   2  11       13.08       84.87     34.79 o 
 -32   2  11      134.24       71.43     40.56 o 
 -30   2  11      789.81      899.29    102.78 o 
 -28   2  11      259.78      334.89     82.26 o 
 -26   2  11      184.39      149.48     88.74 o 
 -24   2  11      547.02      688.08     81.68 o 
 -22   2  11        6.79       46.48     44.14 o 
 -20   2  11      720.19      774.88     64.79 o 
 -18   2  11        0.77       57.75     17.93 o 
 -16   2  11        6.14       49.61     29.68 o 
 -14   2  11      553.59      536.82     46.22 o 
 -12   2  11     4595.58     4744.02     86.09 o 
 -10   2  11      549.33      528.74     47.31 o 
  -8   2  11      169.41      204.88     25.59 o 
  -6   2  11       13.15       33.27     13.12 o 
  -4   2  11      801.44      735.02     72.54 o 
  -2   2  11      748.84      753.58     73.27 o 
   0   2  11      167.87      162.89     26.18 o 
   2   2  11       90.14       59.81     24.68 o 
   4   2  11      174.82      136.96     24.82 o 
   6   2  11     1027.70     1084.23     59.98 o 
   8   2  11        4.98       14.90     25.48 o 
  10   2  11     1405.62     1344.12    142.85 o 
  12   2  11      325.52      238.09     77.92 o 
  14   2  11      157.76      112.55     38.96 o 
 -33   3  11      228.81      221.83     65.76 o 
 -31   3  11      451.67      370.62    134.20 o 
 -29   3  11       12.28       88.71     41.47 o 
 -27   3  11       19.92       35.78     37.29 o 
 -25   3  11      923.01      843.05     84.21 o 
 -23   3  11      124.80       34.25     37.24 o 
 -21   3  11       50.29      123.45     29.05 o 
 -19   3  11        8.23       74.05     26.93 o 
 -17   3  11     2604.70     2592.99     72.77 o 
 -15   3  11       17.06       66.68     21.72 o 
 -13   3  11      280.41      232.46     28.62 o 
 -11   3  11      217.00      268.42     30.59 o 
  -9   3  11      517.25      563.44     44.72 o 
  -7   3  11     1520.34     1607.59     39.94 o 
  -5   3  11     1447.26     1752.54     98.48 o 
  -3   3  11      117.46      183.44     71.43 o 
  -1   3  11      752.52      812.72     79.93 o 
   1   3  11      661.49      539.52     72.40 o 
   3   3  11      172.44      251.32     60.85 o 
   5   3  11       39.27       28.01     44.37 o 
   7   3  11     1596.01     1777.01    132.03 o 
   9   3  11      348.92      363.63     84.41 o 
  11   3  11      224.46      116.88     71.43 o 
  13   3  11      433.87      474.01     88.74 o 
 -32   4  11       54.57       72.09     36.92 o 
 -30   4  11      447.41      353.85     75.79 o 
 -28   4  11     1523.67     1868.44    139.73 o 
 -26   4  11       22.62       15.77     43.29 o 
 -24   4  11       27.21       54.00     61.69 o 
 -22   4  11       60.79       69.95     36.81 o 
 -20   4  11      189.40      243.30     38.34 o 
 -18   4  11     1422.03     1502.04     63.01 o 
 -16   4  11     3265.37     3379.23     91.68 o 
 -14   4  11       50.78       84.60     35.67 o 
 -12   4  11      472.84      441.86     36.59 o 
 -10   4  11      735.78      683.65     45.39 o 
  -8   4  11     3329.07     3438.40     54.05 o 
  -6   4  11      300.24      266.60     60.46 o 
  -4   4  11     3229.11     3533.02    264.06 o 
  -2   4  11      135.50      134.59     46.66 o 
   0   4  11     1486.51     1575.81    126.62 o 
   2   4  11        0.06       62.57     33.26 o 
   4   4  11     1470.34     1313.82    125.54 o 
   6   4  11       65.71       77.92     69.26 o 
   8   4  11       71.52      125.54     54.11 o 
  10   4  11      549.76      560.59     88.74 o 
  12   4  11       35.44        2.16     49.78 o 
 -31   5  11      412.49      229.16     83.33 o 
 -29   5  11     1496.87     1658.08    135.80 o 
 -27   5  11     1324.39     1224.84     99.34 o 
 -25   5  11      550.90      446.94     93.32 o 
 -23   5  11        2.52      147.77     69.26 o 
 -21   5  11        5.10       60.58     25.27 o 
 -19   5  11        1.28       -1.75     23.40 o 
 -17   5  11      116.93      100.91     51.84 o 
 -15   5  11        0.52       18.15     23.08 o 
 -13   5  11      213.05      193.88     29.60 o 
 -11   5  11      421.66      423.81     63.85 o 
  -9   5  11     1407.22     1504.23     42.74 o 
  -7   5  11      806.82      603.88    112.55 o 
  -5   5  11      690.83      727.25    201.29 o 
  -3   5  11      364.04      478.34     95.24 o 
  -1   5  11     1914.48     1705.58    129.87 o 
   1   5  11      577.10      593.06     88.74 o 
   3   5  11      115.04      114.72     69.26 o 
   5   5  11     1062.05     1101.70    244.58 o 
   7   5  11      167.35      231.60     69.26 o 
   9   5  11      468.76      337.65    112.55 o 
  11   5  11       17.48       75.76     54.11 o 
 -30   6  11        5.25       26.75     37.44 o 
 -28   6  11     1087.34      938.22    260.82 o 
 -26   6  11      380.85      328.03     76.73 o 
 -24   6  11        0.07       91.34     40.02 o 
 -22   6  11        0.78       63.35     47.62 o 
 -20   6  11       78.61      102.72     63.49 o 
 -18   6  11      636.86      566.81     43.30 o 
 -16   6  11      120.69      104.11     22.26 o 
 -14   6  11      108.88       89.75     22.09 o 
 -12   6  11       66.02       81.91     19.44 o 
 -10   6  11        0.00       40.24     28.84 o 
  -8   6  11      167.78      181.81     69.26 o 
  -6   6  11       77.22       34.63     67.10 o 
  -4   6  11      271.09      264.06    114.72 o 
  -2   6  11       65.92      181.81     77.92 o 
   0   6  11      158.43      121.21     71.43 o 
   2   6  11      305.76      320.34    110.39 o 
   4   6  11      983.12     1047.59    233.76 o 
   6   6  11      109.63       90.91     58.44 o 
   8   6  11       66.07      108.22     67.10 o 
  10   6  11        8.11      101.73     80.08 o 
 -27   7  11      486.15      433.36     95.24 o 
 -25   7  11        9.28       23.70     42.21 o 
 -23   7  11      457.86      503.92     84.48 o 
 -21   7  11      815.28      917.84     83.70 o 
 -19   7  11       39.95       36.65     33.64 o 
 -17   7  11        7.86       51.84     26.18 o 
 -15   7  11      463.86      457.22     31.32 o 
 -13   7  11        0.03        7.21     12.71 o 
 -11   7  11      356.39      332.96     80.08 o 
  -9   7  11      162.57      143.32     30.09 o 
  -7   7  11      605.30      725.09    114.72 o 
  -5   7  11     1145.20     1402.56    153.68 o 
  -3   7  11      505.40      458.86     82.25 o 
  -1   7  11      264.02      127.70     73.59 o 
   1   7  11       47.83       97.40     99.56 o 
   3   7  11       35.45       62.77     62.77 o 
   5   7  11      179.21      216.44     90.91 o 
   7   7  11        6.92      170.99     84.41 o 
 -24   8  11       35.05       58.62     35.23 o 
 -22   8  11       55.48       87.00     47.37 o 
 -20   8  11       92.65       84.23     62.77 o 
 -18   8  11      836.35      922.80     83.11 o 
 -16   8  11      385.64      401.26     73.03 o 
 -14   8  11        6.54       28.76     20.66 o 
 -12   8  11      253.89      309.52    110.39 o 
 -10   8  11     2644.43     3458.79    714.27 o 
  -8   8  11     1827.04     2106.01    448.04 o 
  -6   8  11      120.90      160.17     84.41 o 
  -4   8  11        0.48      112.55     80.08 o 
  -2   8  11       89.48      158.00     75.76 o 
   0   8  11      175.38      283.54     99.56 o 
   2   8  11       46.13       19.48     64.93 o 
   4   8  11      397.02      499.99     99.56 o 
   6   8  11       19.36      114.72     93.07 o 
 -21   9  11      638.11      749.09     73.28 o 
 -19   9  11      212.70      146.43     53.03 o 
 -17   9  11        6.56       54.24     35.64 o 
 -15   9  11      384.44      331.03     68.17 o 
 -13   9  11      590.03      660.16    127.70 o 
 -11   9  11        0.16      181.81    103.89 o 
  -9   9  11      599.44      543.28    106.06 o 
  -5   9  11        1.96       17.32     67.10 o 
  -3   9  11     1304.49     1290.01    164.50 o 
  -1   9  11      117.99      214.28     84.41 o 
   1   9  11        4.23       69.26     67.10 o 
   3   9  11       86.92      142.85     67.10 o 
 -16  10  11      147.27      196.96    106.06 o 
 -14  10  11      132.99       88.74     99.56 o 
 -12  10  11      104.09      134.20     67.10 o 
 -10  10  11       91.20       84.41     69.26 o 
  -8  10  11       47.51       88.74     97.40 o 
  -6  10  11        7.14      127.70     71.43 o 
  -4  10  11     1056.83      898.25    136.36 o 
  -2  10  11        2.50      147.18     67.10 o 
 -32   0  12      140.87      134.20     62.77 o 
 -30   0  12       15.19       12.99     25.97 o 
 -28   0  12        5.03       -6.49     47.62 o 
 -26   0  12        3.74       49.78     36.80 o 
 -24   0  12       63.48       64.93     56.28 o 
 -22   0  12       24.64       75.76     60.60 o 
 -20   0  12      347.48      317.03     50.44 o 
 -18   0  12     1069.96      936.14    226.18 o 
 -16   0  12     4391.89     4230.99    178.57 o 
 -14   0  12    23929.38    24580.80    742.83 o 
 -12   0  12    11873.65    11617.71    268.60 o 
 -10   0  12       68.86       64.68     24.82 o 
  -8   0  12     1033.10     1095.19     64.96 o 
  -6   0  12      291.00      263.26     50.23 o 
  -4   0  12      795.01      717.34     80.30 o 
  -2   0  12     2996.39     3370.46    100.17 o 
   0   0  12      735.29      794.98     41.12 o 
   2   0  12      200.75      157.53     34.31 o 
   4   0  12      714.80      621.51     43.60 o 
   6   0  12      197.76      209.95     64.93 o 
 -33   1  12      346.13      295.92     73.65 o 
 -31   1  12       96.43      187.43     61.63 o 
 -29   1  12       37.04      124.73     27.46 o 
 -27   1  12        2.23       99.48     47.62 o 
 -25   1  12     1730.33     1610.17    129.79 o 
 -23   1  12       50.82      183.39     64.93 o 
 -21   1  12      202.47      171.83     40.50 o 
 -19   1  12      351.18      299.54     35.61 o 
 -17   1  12     1533.76     1448.77     47.82 o 
 -15   1  12      201.01      150.93     36.55 o 
 -13   1  12     8473.65     9358.22    157.43 o 
 -11   1  12     1946.25     2008.84    103.10 o 
  -9   1  12      341.84      339.60     35.64 o 
  -7   1  12     1753.37     1789.09     47.86 o 
  -5   1  12       10.07       26.36     15.71 o 
  -3   1  12      528.82      464.94     41.17 o 
  -1   1  12      429.89      505.54     54.67 o 
   1   1  12      186.72      179.43     34.68 o 
   3   1  12     1139.10     1153.71     45.14 o 
   5   1  12      283.17      260.02     39.35 o 
   7   1  12       99.88      101.73     41.12 o 
   9   1  12     1413.59     1512.95    158.00 o 
 -32   2  12     1004.19      928.62    118.35 o 
 -30   2  12      477.52      372.34     97.40 o 
 -28   2  12       21.21       57.40     36.81 o 
 -26   2  12      382.55      358.46     72.11 o 
 -24   2  12      277.11      265.48     71.27 o 
 -22   2  12       17.63       40.40     25.17 o 
 -20   2  12       64.14       75.94     31.24 o 
 -18   2  12       92.21      146.22     49.77 o 
 -16   2  12      133.14       92.49     30.93 o 
 -14   2  12     1840.23     1793.07     89.35 o 
 -12   2  12     1924.05     1894.22     96.63 o 
 -10   2  12      320.66      308.28     31.42 o 
  -8   2  12       60.68       59.10     16.13 o 
  -6   2  12      271.73      266.52     29.49 o 
  -4   2  12        4.07       19.12     16.35 o 
  -2   2  12        1.41       12.95     16.26 o 
   0   2  12     1530.14     1588.19     74.95 o 
   2   2  12        7.65       96.19     37.44 o 
   4   2  12       23.11      100.01     40.98 o 
   6   2  12     1252.97     1140.66    244.58 o 
   8   2  12       74.29      186.14     56.28 o 
  10   2  12       83.40       97.40     60.60 o 
 -31   3  12      537.19      632.87    182.90 o 
 -29   3  12      894.62      700.78    119.04 o 
 -27   3  12      998.12     1126.67    197.36 o 
 -25   3  12       23.12       55.19     87.66 o 
 -23   3  12      229.42      190.84     52.53 o 
 -21   3  12     1108.42     1050.40     65.05 o 
 -19   3  12      698.35      781.16     76.56 o 
 -17   3  12      308.68      257.15     39.44 o 
 -15   3  12      994.55     1028.40     84.76 o 
 -13   3  12       44.97       45.67     17.84 o 
 -11   3  12       27.72       54.06     18.76 o 
  -9   3  12      533.28      595.78     45.25 o 
  -7   3  12      417.51      461.49     36.51 o 
  -5   3  12      148.58      244.54     58.20 o 
  -3   3  12        1.77       88.87     48.79 o 
  -1   3  12       46.16       59.06     31.17 o 
   1   3  12        3.71        4.33     28.01 o 
   3   3  12      204.76      123.64     36.92 o 
   5   3  12     1760.10     1647.14    348.48 o 
   7   3  12     1880.07     1716.41    168.83 o 
   9   3  12       11.11      132.03     82.25 o 
  11   3  12       95.09       38.96     43.29 o 
 -30   4  12       70.35       49.35     38.17 o 
 -28   4  12       17.17      152.57     40.36 o 
 -26   4  12        9.42       25.57     35.88 o 
 -24   4  12      281.71      283.72     67.29 o 
 -22   4  12      759.39      812.90     91.73 o 
 -20   4  12       36.18       92.96     26.19 o 
 -18   4  12      792.04      657.38     76.84 o 
 -16   4  12       29.21       67.50     22.70 o 
 -14   4  12     1438.92     1509.94     61.36 o 
 -12   4  12      345.14      365.87     38.77 o 
 -10   4  12      397.63      370.36     39.85 o 
  -8   4  12      575.37      643.57     58.73 o 
  -6   4  12      147.20      192.64     67.10 o 
  -4   4  12       27.44      121.70     53.50 o 
  -2   4  12       88.73      201.29     88.74 o 
   0   4  12       60.13      103.89     49.78 o 
   2   4  12      595.28      536.78     93.07 o 
   4   4  12      849.26      865.78    207.79 o 
   6   4  12      795.35      889.59    125.54 o 
   8   4  12        1.70      -10.82     43.29 o 
  10   4  12      298.85      199.13     75.76 o 
 -29   5  12      208.69      199.19     54.60 o 
 -27   5  12     1587.26     1817.75    226.18 o 
 -25   5  12       50.44      130.63     43.60 o 
 -23   5  12        7.13       44.13     57.36 o 
 -21   5  12      420.35      450.91     53.96 o 
 -19   5  12      155.20      159.61     46.27 o 
 -17   5  12       72.36       35.84     29.88 o 
 -15   5  12       48.53       33.58     22.01 o 
 -13   5  12      325.49      327.75     61.00 o 
 -11   5  12      658.35      711.38     39.35 o 
  -9   5  12     1251.68     1255.38    112.55 o 
  -7   5  12        0.04      -10.82     64.93 o 
  -5   5  12      699.61      647.17     97.40 o 
  -3   5  12       76.12       51.95     62.77 o 
  -1   5  12      143.54        2.16     54.11 o 
   1   5  12        0.01      125.54     80.08 o 
   3   5  12     1390.07     1467.50    162.33 o 
   5   5  12      552.63      365.79     88.74 o 
   7   5  12     1015.28      833.31    116.88 o 
   9   5  12       55.06       97.40     67.10 o 
 -28   6  12     1546.31     1540.83    113.29 o 
 -26   6  12       65.76      152.42     57.92 o 
 -24   6  12       12.38       66.83     44.54 o 
 -22   6  12       78.76       80.90     42.21 o 
 -20   6  12      110.46       75.37     23.89 o 
 -18   6  12      109.21       96.99     29.62 o 
 -16   6  12     1402.43     1376.27     67.93 o 
 -14   6  12        0.68       64.12     30.29 o 
 -12   6  12       32.72       38.10     31.43 o 
 -10   6  12      916.15     1027.41     88.74 o 
  -8   6  12      335.08      502.15    183.98 o 
  -6   6  12      874.12     1084.39    138.52 o 
  -4   6  12      562.86      694.79     95.24 o 
  -2   6  12      260.37      296.53     99.56 o 
   0   6  12     1718.18     1844.11    389.60 o 
   2   6  12      113.08      138.52     62.77 o 
   4   6  12      347.88      196.96     97.40 o 
   6   6  12      112.68      469.69    110.39 o 
 -27   7  12      583.43      499.66     80.08 o 
 -25   7  12       38.38       57.70     40.54 o 
 -23   7  12       18.90       53.29     48.70 o 
 -21   7  12       38.15       34.42     25.52 o 
 -19   7  12        0.51       44.32     26.18 o 
 -17   7  12      682.97      751.56    172.07 o 
 -15   7  12      581.35      570.44    106.08 o 
 -13   7  12       11.91       99.56     67.10 o 
 -11   7  12      229.35      235.92     82.25 o 
  -9   7  12      473.50      428.56    136.36 o 
  -7   7  12      154.35      170.99     84.41 o 
  -5   7  12     1181.32     1251.05    274.88 o 
  -3   7  12      473.19      409.08     88.74 o 
  -1   7  12        3.05       15.15     64.93 o 
   1   7  12        0.77      277.05    112.55 o 
   5   7  12     1423.81     1372.26    160.17 o 
 -24   8  12       27.19       23.86     29.79 o 
 -22   8  12      109.78      142.65     30.98 o 
 -20   8  12       57.48       80.08     75.76 o 
 -18   8  12      483.29      499.21    149.35 o 
 -16   8  12      405.15      423.88     58.99 o 
 -14   8  12        2.12      181.81     95.24 o 
 -12   8  12        2.80      108.22     75.76 o 
 -10   8  12      849.63      774.87    119.04 o 
  -8   8  12      859.18      805.17    129.87 o 
  -6   8  12       16.69       49.78     69.26 o 
  -4   8  12       28.79       10.82     64.93 o 
  -2   8  12        1.16      142.85     99.56 o 
   0   8  12      149.89      207.79     99.56 o 
   2   8  12       51.87      151.51     88.74 o 
 -19   9  12      358.81      123.37     64.93 o 
 -17   9  12      210.42      222.94     75.76 o 
 -15   9  12      780.66      848.46    116.88 o 
 -13   9  12       75.88      196.96     86.58 o 
 -11   9  12       29.36       36.80     88.74 o 
  -9   9  12     2070.99     2103.84    238.09 o 
  -7   9  12        4.21       32.47     69.26 o 
  -5   9  12      461.60      439.38     93.07 o 
  -3   9  12       13.91      164.50     75.76 o 
  -1   9  12      101.76       21.64     58.44 o 
 -31   1  13       46.35       65.21     56.28 o 
 -29   1  13      239.40      251.08     88.74 o 
 -27   1  13       12.15       38.96     61.69 o 
 -25   1  13      235.49      226.30     54.39 o 
 -23   1  13       18.63       36.88     38.17 o 
 -21   1  13      255.43      261.29     59.52 o 
 -19   1  13     1781.86     1614.23     63.66 o 
 -17   1  13      413.96      359.07     37.55 o 
 -15   1  13       33.10       75.34     24.35 o 
 -13   1  13        0.03       38.56     18.04 o 
 -11   1  13      382.52      380.02     39.05 o 
  -9   1  13       75.24       49.88     18.43 o 
  -7   1  13      429.41      400.57     40.70 o 
  -5   1  13      912.16      904.44     88.84 o 
  -3   1  13       49.54       38.30     17.50 o 
  -1   1  13      633.64      667.67     45.92 o 
   1   1  13        2.30       22.27     12.45 o 
   3   1  13       13.20       34.63     45.45 o 
   5   1  13       74.00       62.77     25.97 o 
 -32   2  13       11.64       53.73     34.31 o 
 -30   2  13       27.93       21.42     38.96 o 
 -28   2  13        3.10       22.75     34.63 o 
 -26   2  13      237.56      190.07     46.44 o 
 -24   2  13      425.58      479.80     62.06 o 
 -22   2  13      537.59      547.61     90.91 o 
 -20   2  13        4.55       40.89     32.08 o 
 -18   2  13      106.10      104.34     58.44 o 
 -16   2  13      134.51      161.56     27.65 o 
 -14   2  13        0.40       49.74     23.74 o 
 -12   2  13      178.89      208.79     35.33 o 
 -10   2  13        7.11       29.98     12.56 o 
  -8   2  13       46.53       36.03     12.40 o 
  -6   2  13     1134.75     1307.41     55.27 o 
  -4   2  13       19.41       32.78      7.99 o 
  -2   2  13      119.90      162.92     45.21 o 
   0   2  13      329.38      279.21     75.76 o 
   2   2  13        0.11       33.52     36.80 o 
   4   2  13       50.76       60.60     38.96 o 
   6   2  13      225.08      168.83     56.28 o 
 -31   3  13     1064.10      799.83    108.41 o 
 -29   3  13      219.58      171.12     62.77 o 
 -27   3  13       67.83       57.27     37.90 o 
 -25   3  13      215.82      238.22    103.89 o 
 -23   3  13        2.68       51.04     42.21 o 
 -21   3  13       90.98      179.17     56.28 o 
 -19   3  13       22.95       76.37     26.78 o 
 -17   3  13      522.96      575.21     53.80 o 
 -15   3  13       16.03       91.00     28.58 o 
 -13   3  13      125.89      110.01     53.15 o 
 -11   3  13      444.40      393.84     86.20 o 
  -9   3  13        8.61       28.23     19.40 o 
  -7   3  13      503.26      490.09     55.75 o 
  -5   3  13      639.62      577.76     62.32 o 
  -3   3  13      732.78      818.89     73.32 o 
  -1   3  13     1725.27     1855.25    262.98 o 
   1   3  13      141.01       83.68     46.54 o 
   3   3  13     2805.13     2885.21    261.90 o 
   5   3  13     2279.98     2422.02    251.08 o 
   7   3  13      252.15      238.09     71.43 o 
 -30   4  13      123.01      129.29     42.12 o 
 -28   4  13        1.63       19.70     26.44 o 
 -26   4  13       35.72       35.24     31.62 o 
 -24   4  13        0.92       37.57     22.16 o 
 -22   4  13      266.43      248.99     61.97 o 
 -20   4  13     2267.35     2069.66     97.34 o 
 -18   4  13      227.57      164.20     35.73 o 
 -16   4  13        7.37       31.97     19.58 o 
 -14   4  13        0.55       43.45     17.16 o 
 -12   4  13      516.43      380.10     80.29 o 
 -10   4  13      433.99      434.07     60.00 o 
  -8   4  13       64.18      225.10     95.24 o 
  -6   4  13      129.97      164.50     86.58 o 
  -4   4  13       51.87       -2.16     54.11 o 
  -2   4  13      303.91      220.77     75.76 o 
   0   4  13     2407.82     2326.78    484.84 o 
   2   4  13       21.34      145.02     49.78 o 
   4   4  13      572.00      443.71    132.03 o 
   6   4  13       19.72       38.96     45.45 o 
 -29   5  13       49.15       58.73     34.21 o 
 -27   5  13       49.85       61.91     39.53 o 
 -25   5  13       94.89       92.92     44.67 o 
 -23   5  13       73.74       76.61     40.02 o 
 -21   5  13      102.74      107.41     39.51 o 
 -19   5  13     1155.97     1015.01    133.71 o 
 -17   5  13      131.50       95.24     95.24 o 
 -15   5  13      843.71      900.31     66.02 o 
 -13   5  13      438.03      472.23     78.49 o 
 -11   5  13      297.82      255.38     46.65 o 
  -9   5  13       24.37       64.93     67.10 o 
  -7   5  13       31.42      151.51     67.10 o 
  -5   5  13      412.67      415.57    112.55 o 
  -3   5  13      304.93      502.15    127.70 o 
  -1   5  13     1188.58     1192.61    151.51 o 
   1   5  13      779.66      785.69    103.89 o 
   3   5  13      331.67      305.19    106.06 o 
   5   5  13        0.12      -10.82     51.95 o 
 -26   6  13       51.65       84.27     33.63 o 
 -24   6  13       72.62       72.49     33.55 o 
 -22   6  13      126.34      168.83     75.76 o 
 -20   6  13        1.18       89.12     36.38 o 
 -18   6  13      408.49      421.61     96.46 o 
 -16   6  13      127.61      105.32     37.02 o 
 -14   6  13       17.32       50.78     18.55 o 
 -12   6  13        2.73       38.96     62.77 o 
 -10   6  13        0.74       45.45     62.77 o 
  -8   6  13      264.43      255.40    110.39 o 
  -6   6  13       54.25       62.77     64.93 o 
  -4   6  13      459.70      491.33    108.22 o 
  -2   6  13       84.76      155.84     86.58 o 
   0   6  13      472.95      344.15    121.21 o 
   2   6  13      531.48      471.85     93.07 o 
   4   6  13      266.71      266.23     99.56 o 
 -25   7  13       21.46       16.39     35.75 o 
 -23   7  13       92.28      156.19     42.07 o 
 -21   7  13      137.69      178.21     52.04 o 
 -19   7  13       76.05       63.67     88.74 o 
 -17   7  13      175.51      107.10     34.40 o 
 -15   7  13      822.55      976.17    127.70 o 
 -13   7  13      256.62      240.25     73.59 o 
 -11   7  13      313.08      242.42     84.41 o 
  -9   7  13       76.32      136.36     99.56 o 
  -7   7  13      187.10      240.25     84.41 o 
  -5   7  13      168.40      246.75     82.25 o 
  -3   7  13      149.70      147.18     82.25 o 
  -1   7  13      364.39      279.21     95.24 o 
   1   7  13       68.47      151.51     86.58 o 
 -22   8  13      361.72      322.50     93.07 o 
 -20   8  13     1128.87     1168.80    138.52 o 
 -18   8  13      548.19      506.48     97.40 o 
 -16   8  13      344.58      290.04     90.91 o 
 -14   8  13        4.95      192.64    101.73 o 
 -12   8  13       66.23      140.69     84.41 o 
 -10   8  13      330.48      545.44    110.39 o 
  -8   8  13      125.24      298.69    121.21 o 
  -6   8  13        0.37       30.30     62.77 o 
  -4   8  13      180.40      175.32     71.43 o 
 -15   9  13      781.22      939.37    127.70 o 
 -13   9  13      103.35      158.00     93.07 o 
 -11   9  13      186.46      164.50     75.76 o 
  -9   9  13      548.16      554.10    110.39 o 
 -32   0  14       37.69       97.40     54.11 o 
 -30   0  14        0.26       12.99     54.11 o 
 -28   0  14      500.80      688.29    119.04 o 
 -26   0  14      334.88      294.36     88.74 o 
 -24   0  14       51.18       93.07     60.60 o 
 -22   0  14      194.94      279.21     84.41 o 
 -20   0  14        2.00       21.64     49.78 o 
 -18   0  14       10.32       22.90     28.01 o 
 -16   0  14      154.95      170.76     42.53 o 
 -14   0  14     1672.66     1617.88     77.92 o 
 -12   0  14        0.76       78.44     62.77 o 
 -10   0  14      107.47       39.18     25.97 o 
  -8   0  14      195.46       91.87     59.52 o 
  -6   0  14     3158.04     3106.70    367.96 o 
  -4   0  14      429.84      346.31     86.58 o 
  -2   0  14      254.00      194.80     64.93 o 
   0   0  14      178.40      257.57     71.43 o 
 -31   1  14      198.77      158.00     56.28 o 
 -29   1  14       76.69      112.31     54.08 o 
 -27   1  14      368.20      511.64     71.06 o 
 -25   1  14      450.15      430.34     91.05 o 
 -23   1  14       53.64      123.71     49.30 o 
 -21   1  14      381.22      368.85     86.58 o 
 -19   1  14        1.22       74.97     35.90 o 
 -17   1  14       23.83       57.83     30.75 o 
 -15   1  14      776.61      666.87     62.86 o 
 -13   1  14       18.00       47.02     19.06 o 
 -11   1  14     1080.28     1115.44     48.11 o 
  -9   1  14      120.54       78.27     17.18 o 
  -7   1  14      622.15      649.02     50.83 o 
  -5   1  14      326.86      296.83     65.74 o 
  -3   1  14      406.04      365.07     58.20 o 
  -1   1  14     1291.26     1469.66    307.35 o 
   1   1  14      200.16      158.00     41.12 o 
 -30   2  14       64.96       89.16     28.12 o 
 -28   2  14       18.08       61.29     33.55 o 
 -26   2  14        0.47       67.45     56.28 o 
 -24   2  14       33.97       85.20     69.26 o 
 -22   2  14       58.60       87.80     74.67 o 
 -20   2  14      328.91      301.43     61.29 o 
 -18   2  14      489.94      542.46     51.37 o 
 -16   2  14      236.25      245.63     42.61 o 
 -14   2  14        1.73       80.23     19.70 o 
 -12   2  14      367.17      334.67     42.55 o 
 -10   2  14      118.59       91.84     16.99 o 
  -8   2  14       51.39       34.12     21.56 o 
  -6   2  14        1.26       23.68     45.43 o 
  -4   2  14      652.48      710.48     64.93 o 
  -2   2  14        4.03       45.99     22.27 o 
   0   2  14      321.40      313.84     71.43 o 
   2   2  14       82.34      430.73     75.76 o 
   4   2  14      130.96      134.20     62.77 o 
 -29   3  14       34.70       37.59     30.03 o 
 -27   3  14      503.49      496.64     94.15 o 
 -25   3  14     1051.95     1014.02    123.37 o 
 -23   3  14       77.20       78.68     37.94 o 
 -21   3  14        9.41       65.65     39.01 o 
 -19   3  14      131.95      100.85     40.61 o 
 -17   3  14      830.08      775.55     43.50 o 
 -15   3  14      744.00      709.90     67.33 o 
 -13   3  14       84.20       77.73     44.34 o 
 -11   3  14      409.29      368.98     69.26 o 
  -9   3  14      372.73      302.38     51.65 o 
  -7   3  14      322.50      311.68     90.91 o 
  -5   3  14       10.02      166.19     51.47 o 
  -3   3  14      240.20      305.19     93.07 o 
  -1   3  14      141.39      209.95     71.43 o 
   1   3  14        6.38       64.93     43.29 o 
   3   3  14        7.24      -23.81     38.96 o 
   5   3  14      931.00      744.57    101.73 o 
 -28   4  14      434.90      465.14    173.16 o 
 -26   4  14       27.68      112.38     39.00 o 
 -24   4  14      820.51      795.37     97.40 o 
 -22   4  14       14.73       64.21     27.10 o 
 -20   4  14       26.22       57.36     56.28 o 
 -18   4  14      602.03      660.46    110.77 o 
 -16   4  14       75.98      174.85     47.05 o 
 -14   4  14      293.28      296.95     55.85 o 
 -12   4  14       31.25       56.28     25.17 o 
 -10   4  14      162.31      140.69     84.41 o 
  -8   4  14      527.86      525.96    136.36 o 
  -6   4  14       44.45       43.29     51.95 o 
  -4   4  14       98.95      147.18     67.10 o 
  -2   4  14       17.71       56.28     49.78 o 
   0   4  14       28.93       88.74     90.91 o 
   2   4  14      261.60      214.28     71.43 o 
   4   4  14       13.68        6.49     43.29 o 
 -27   5  14      403.66      325.39     73.32 o 
 -25   5  14       25.93       65.16     39.26 o 
 -23   5  14      140.35       73.44     90.91 o 
 -21   5  14      165.02      159.88     51.95 o 
 -19   5  14      135.50       52.71     38.83 o 
 -17   5  14      403.92      523.99     90.48 o 
 -15   5  14        4.07       20.20     20.20 o 
 -13   5  14       58.39       36.80     62.77 o 
 -11   5  14      605.69      805.17    190.47 o 
  -9   5  14       32.03      160.17     93.07 o 
  -7   5  14       97.16      253.24     90.91 o 
  -3   5  14       30.09      138.52     54.11 o 
  -1   5  14     1531.36     1651.47    188.31 o 
   1   5  14     1695.91     1865.75    181.81 o 
   3   5  14        1.65      173.16     80.08 o 
 -26   6  14       24.64       39.21     24.89 o 
 -24   6  14       11.14       84.41     60.60 o 
 -22   6  14      123.70      120.24     40.63 o 
 -20   6  14      560.82      530.20     86.20 o 
 -18   6  14       23.27       97.40     62.77 o 
 -16   6  14        3.69       49.78     64.93 o 
 -14   6  14      264.09      214.28     71.43 o 
 -12   6  14      521.03      504.32    114.72 o 
 -10   6  14      314.52      402.59    110.39 o 
  -8   6  14      956.34      859.29    112.55 o 
  -6   6  14      177.52      173.16     90.91 o 
  -4   6  14        5.83      145.02     75.76 o 
  -2   6  14        0.47      190.47     93.07 o 
   0   6  14      205.51      149.35     58.44 o 
 -23   7  14       42.70      192.64     88.74 o 
 -21   7  14        4.45       25.97     56.28 o 
 -19   7  14       38.30      151.51     86.58 o 
 -17   7  14      106.86      125.54     71.43 o 
 -15   7  14      245.06      287.87    110.39 o 
 -13   7  14       34.15       97.40     71.43 o 
 -11   7  14       15.81      142.85     82.25 o 
  -9   7  14      577.49      580.07    121.21 o 
  -7   7  14        0.80        4.33     64.93 o 
  -5   7  14      187.47      153.68     58.44 o 
  -3   7  14       84.89      110.39     62.77 o 
 -18   8  14      884.87      826.82    114.72 o 
 -16   8  14       33.41       71.43     67.10 o 
 -14   8  14      619.23      612.54    106.06 o 
 -12   8  14       73.81       88.74     64.93 o 
 -10   8  14      226.41      222.94    101.73 o 
  -8   8  14       69.86       30.30     56.28 o 
 -29   1  15      279.57      227.81     56.66 o 
 -27   1  15      368.97      325.00     87.66 o 
 -25   1  15        3.38       95.98     41.08 o 
 -23   1  15      327.96      272.72     52.79 o 
 -21   1  15      162.16      264.92     68.18 o 
 -19   1  15       22.96       50.26     24.12 o 
 -17   1  15        5.12       30.59     25.28 o 
 -15   1  15      289.44      247.46     49.16 o 
 -13   1  15      907.40      736.39     46.93 o 
 -11   1  15      193.89      141.53     62.77 o 
  -9   1  15        0.33       27.11     15.83 o 
  -7   1  15      154.26       96.26     28.96 o 
  -5   1  15      334.27      253.24     80.08 o 
  -3   1  15       90.30       95.24     43.29 o 
 -28   2  15       43.86       77.27     41.23 o 
 -26   2  15        7.41       31.94     37.29 o 
 -24   2  15      157.27      161.50     47.15 o 
 -22   2  15       33.17       79.78     36.36 o 
 -20   2  15        6.80       72.41     37.59 o 
 -18   2  15        7.23       60.41     33.26 o 
 -16   2  15     1561.48     1709.44    252.18 o 
 -14   2  15       62.54       81.46     33.26 o 
 -12   2  15       86.43      107.29     37.29 o 
 -10   2  15       13.00       27.02     14.87 o 
  -8   2  15        0.06       60.60     45.45 o 
  -6   2  15      227.76      287.87     93.07 o 
  -4   2  15      438.53      428.56     90.91 o 
  -2   2  15       55.15      121.21     64.93 o 
 -29   3  15       28.32       30.17     21.64 o 
 -27   3  15       49.76       51.46     37.47 o 
 -25   3  15      104.77      138.09     45.61 o 
 -23   3  15      394.40      398.06     65.60 o 
 -21   3  15      587.42      573.49     61.86 o 
 -19   3  15      171.08      200.20     67.10 o 
 -17   3  15        5.99       87.71     36.80 o 
 -15   3  15      127.15      175.73     49.40 o 
 -13   3  15       17.15      131.17     35.06 o 
 -11   3  15      795.05     1136.33    246.75 o 
  -9   3  15      115.97       64.93     71.43 o 
  -7   3  15       82.14      125.54     54.11 o 
  -5   3  15      518.83      506.48    101.73 o 
  -3   3  15        3.52      -12.99     41.12 o 
  -1   3  15       95.13       84.41     51.95 o 
   1   3  15      429.48      331.16     86.58 o 
 -26   4  15       53.65       34.40     27.19 o 
 -24   4  15      552.83      494.54     86.58 o 
 -22   4  15       48.60      104.18     75.76 o 
 -20   4  15       87.89      150.09     47.62 o 
 -18   4  15        1.84       12.75     24.74 o 
 -16   4  15       99.84       95.24     58.44 o 
 -14   4  15      802.53      816.00    125.54 o 
 -12   4  15       43.35       58.44     51.95 o 
 -10   4  15      342.17      222.94     62.77 o 
  -8   4  15      366.03      251.08     69.26 o 
  -6   4  15       25.00       17.32     47.62 o 
  -4   4  15      176.41      235.92     93.07 o 
  -2   4  15      234.82      153.68     62.77 o 
   0   4  15      170.81      134.20     49.78 o 
 -25   5  15        9.94       43.52     24.74 o 
 -23   5  15        4.07      -15.15     32.47 o 
 -21   5  15       33.79       83.50     39.78 o 
 -19   5  15       33.60       84.41     64.93 o 
 -17   5  15       13.67        8.66     54.11 o 
 -15   5  15        0.11       88.74     62.77 o 
 -13   5  15      467.40      422.07     95.24 o 
 -11   5  15      475.99      439.38     99.56 o 
  -9   5  15      191.23      177.48     93.07 o 
  -7   5  15        0.05       97.40     62.77 o 
  -5   5  15      125.88      125.54     84.41 o 
  -3   5  15       44.06       12.99     51.95 o 
  -1   5  15        3.61      162.33     77.92 o 
 -22   6  15        9.83       32.47     51.95 o 
 -20   6  15        2.22      125.54     58.44 o 
 -18   6  15        1.76       73.59     80.08 o 
 -16   6  15        5.14       75.76     86.58 o 
 -14   6  15       39.72       97.40     71.43 o 
 -12   6  15        6.23       15.15     62.77 o 
 -10   6  15        0.50       28.14     60.60 o 
  -8   6  15        7.54       93.07     82.25 o 
  -6   6  15       31.54       23.81     58.44 o 
  -4   6  15      461.32      119.04     60.60 o 
 -17   7  15       49.51      101.73     56.28 o 
 -15   7  15       21.64      103.89     60.60 o 
 -13   7  15      317.52      365.79    114.72 o 
 -11   7  15      285.27      326.83    121.21 o 
  -9   7  15      195.47      166.66     77.92 o 
 -28   0  16      150.27      147.18     75.76 o 
 -26   0  16        1.55       36.80     49.78 o 
 -24   0  16       49.49       75.76     54.11 o 
 -22   0  16       83.19       23.81     47.62 o 
 -20   0  16     2431.47     2054.06    201.29 o 
 -18   0  16     5610.39     5131.90   1746.71 o 
 -16   0  16     3079.55     2491.28    227.27 o 
 -14   0  16       11.51       30.30     36.80 o 
 -12   0  16       93.19       69.26     34.63 o 
 -10   0  16      134.24      181.81     82.25 o 
 -27   1  16       77.06      148.58     66.02 o 
 -25   1  16      299.56      295.62     70.86 o 
 -23   1  16       35.33      120.04     54.53 o 
 -21   1  16      380.36      421.51     89.82 o 
 -19   1  16     1686.71     1655.24    121.21 o 
 -17   1  16     1114.40      828.27     77.65 o 
 -15   1  16     2342.57     2395.61    221.86 o 
 -13   1  16      277.15      325.60     52.39 o 
 -11   1  16      207.32      175.32     54.11 o 
  -9   1  16        8.24       47.62     38.96 o 
  -7   1  16        7.04      158.00     71.43 o 
 -26   2  16       19.50       35.46     39.44 o 
 -24   2  16       31.53       49.78     50.86 o 
 -22   2  16       70.91      123.41     43.58 o 
 -20   2  16      104.98       71.91     37.47 o 
 -18   2  16       66.36       77.49     39.62 o 
 -16   2  16      564.04      542.78     62.69 o 
 -14   2  16       94.34       45.45     47.62 o 
 -12   2  16        3.97       64.93     58.44 o 
 -10   2  16        0.68       -8.66     41.12 o 
  -8   2  16       45.47      -30.30     36.80 o 
  -6   2  16      216.04      196.96     73.59 o 
 -25   3  16       97.64       70.34     42.21 o 
 -23   3  16      108.49      124.67     39.62 o 
 -21   3  16       26.23       85.95     36.35 o 
 -19   3  16      217.70      194.92     52.53 o 
 -17   3  16       38.87      177.48     80.08 o 
 -15   3  16        6.82       60.60     51.95 o 
 -13   3  16      127.53      253.24     90.91 o 
 -11   3  16      130.50       77.92     51.95 o 
  -9   3  16        6.75       90.91     71.43 o 
  -7   3  16       63.23       77.92     54.11 o 
  -5   3  16        2.48      -10.82     38.96 o 
  -3   3  16       11.06      110.39     56.28 o 
 -24   4  16       24.83      253.24    101.73 o 
 -22   4  16      165.59      147.18     60.60 o 
 -20   4  16       23.63       62.77     56.28 o 
 -18   4  16      248.85      285.71    101.73 o 
 -16   4  16       94.66       36.80     54.11 o 
 -14   4  16      447.47      251.08     82.25 o 
 -12   4  16       85.93       97.40     64.93 o 
 -10   4  16      126.19      125.54     86.58 o 
  -8   4  16       27.03       45.45     49.78 o 
  -6   4  16       25.22       82.25     69.26 o 
  -4   4  16      109.02      121.21     60.60 o 
 -21   5  16        0.01       43.29     58.44 o 
 -19   5  16       46.69      142.85     82.25 o 
 -17   5  16       26.73      101.73     54.11 o 
 -15   5  16      107.48      121.21     77.92 o 
 -13   5  16      166.40      153.68     60.60 o 
 -11   5  16        3.93      192.64     88.74 o 
  -9   5  16       98.90       60.60     54.11 o 
  -7   5  16        3.63      103.89     71.43 o 
 -16   6  16      127.76       86.58     62.77 o 
 -14   6  16       76.53      164.50     93.07 o 
 -12   6  16      867.59      932.88    112.55 o 
 -23   1  17      117.66       63.39     36.36 o 
 -21   1  17       91.74       61.06     31.38 o 
 -19   1  17       54.38       26.75     27.42 o 
 -17   1  17        0.29       28.14     38.96 o 
 -15   1  17      187.39      205.62     67.10 o 
 -13   1  17       62.75      132.03     60.60 o 
 -24   2  17        1.40      116.88     41.56 o 
 -22   2  17        3.83       43.34     50.86 o 
 -20   2  17       14.10       15.15     43.29 o 
 -18   2  17       23.75       80.08     45.45 o 
 -16   2  17       16.48      -43.29     43.29 o 
 -14   2  17        0.42       77.92     47.62 o 
 -12   2  17       59.01       38.96     43.29 o 
 -10   2  17      108.92      125.54     43.29 o 
 -21   3  17       46.83       99.56     67.10 o 
 -19   3  17        9.82       64.93     45.45 o 
 -17   3  17        0.28       47.62     51.95 o 
 -15   3  17      101.53       54.11     51.95 o 
 -13   3  17       38.97       43.29     47.62 o 
 -11   3  17       45.49       56.28     47.62 o 
  -9   3  17      205.62      214.28     75.76 o 
 -18   4  17       90.63       41.12     51.95 o 
 -16   4  17        0.04       10.82     47.62 o 
 -14   4  17        0.06      207.79     86.58 o 
 -12   4  17       70.81       84.41     47.62 o 
                                                 
